# Supplementary material for: Target-directed microRNA degradation regulates developmental microRNA expression and embryonic growth in mammals
Source: Genes Dev. 2023 Jul 1;37(13-14):661–74. doi: 10.1101/gad.350906.123 (PMC10499020; doi:10.1101/gad.350906.123)
Supplement: Supplement 2 [file SupplementalTable_S2.xlsx]

## Sheet: Legend
Table S2. Fraction of tailed and trimmed miRNAs in tissues from Zswim8+/+ and Zswim8‒/‒ E18.5 mice
Column Headers
miRNA	miRNA name
WT_fraction_tailed	Fraction tailed miRNA in WT tissue
WT_fraction_trimmed	Fraction trimmed miRNA in WT tissue
KO_fraction_tailed	Fraction tailed miRNA in Zswim8 KO tissue
KO_fraction_trimmed	Fraction trimmed miRNA in Zswim8 KO tissue

## Sheet: Brain
miRNA	WT_fraction_tailed	WT_fraction_trimmed	KO_fraction_tailed	KO_fraction_trimmed
mmu-miR-485-3p	0.103207	0.0327267	0.23949	0.14309
mmu-miR-450b-5p	0.0904	0.00899333	0.0346133	0.05623
mmu-miR-154-3p	0.0125567	0.03532	0.0176367	0.101407
mmu-miR-335-3p	0.0373367	0.0242233	0.102233	0.0903733
mmu-miR-431-5p	0.0733167	0.0443567	0.11916	0.0749233
mmu-miR-543-3p	0.03198	0.05048	0.0419467	0.106297
mmu-miR-672-5p	0.0413967	0.09413	0.0507867	0.172433
mmu-miR-341-3p	0.07044	0.0841233	0.157643	0.16444
mmu-miR-409-3p	0.10611	0.134007	0.191037	0.173067
mmu-miR-7a-5p	0.0288767	0.0777733	0.0237633	0.19918
mmu-miR-758-3p	0.09198	0.0670567	0.109523	0.144847
mmu-miR-665-3p	0.05015	0.04687	0.0623633	0.0640067
mmu-miR-503-5p	0.128467	0.178293	0.161647	0.266327
mmu-miR-376b-3p	0.124423	0.0222867	0.182187	0.0485667
mmu-miR-495-3p	0.0201367	0.0357233	0.0217367	0.08781
mmu-miR-1247-5p	0.03527	0.0929533	0.0438167	0.156033
mmu-miR-92a-3p	0.0303867	0.02067	0.0338267	0.02734
mmu-miR-29b-3p	0.0329167	0.0332667	0.06515	0.123813
mmu-miR-7b-5p	0.0275	0.05899	0.0257067	0.107277
mmu-miR-673-5p	0.0856467	0.03704	0.06947	0.0522567
mmu-miR-322-5p	0.07073	0.0801433	0.103017	0.05302
mmu-miR-149-5p	0.150803	0.0220567	0.152003	0.04427
mmu-miR-1298-5p	0.0209467	0.0139967	0.04846	0.0159067
mmu-miR-448-3p	0.05291	0.04856	0.06498	0.0559933
mmu-miR-29c-3p	0.08819	0.00659	0.0723967	0.00753
mmu-miR-369-3p	0.0604433	0.0293633	0.0609167	0.04063
mmu-miR-10a-5p	0.24419	0.0369533	0.239293	0.03709
mmu-miR-92b-3p	0.316557	0.200913	0.311537	0.260203
mmu-miR-744-5p	0.15529	0.0965567	0.17784	0.1186
mmu-miR-671-3p	0.21729	0.0802	0.196	0.113537
mmu-miR-29a-3p	0.0777667	0.00838	0.0703467	0.0109867
mmu-miR-544-3p	0.01401	0.0205333	0.0314167	0.0598167
mmu-miR-106a-5p	0.0327733	0.17272	0.01747	0.307753
mmu-miR-449c-5p	0.152773	0.146027	0.0216633	0.29269
mmu-miR-411-3p	0.127397	0.0368	0.134777	0.119573
mmu-miR-33-5p	0.0202633	0.03261	0.01819	0.0294367
mmu-miR-20b-5p	0.0338633	0.12981	0.0151133	0.239977
mmu-miR-224-5p	0.07194	0.0301467	0.0277167	0.0578267
mmu-miR-34a-5p	0.16995	0.02024	0.159243	0.01983
mmu-miR-339-5p	0.156097	0.109973	0.131887	0.131233
mmu-miR-200b-3p	0.127733	0.157537	0.113627	0.15693
mmu-miR-139-5p	0.1094	0.0704033	0.0895733	0.09408
mmu-miR-379-3p	0.11486	0.03275	0.141433	0.10938
mmu-miR-200c-3p	0.112673	0.05502	0.09964	0.0569
mmu-miR-205-5p	0.06436	0.142317	0.07108	0.1229
mmu-miR-433-5p	0.0504833	0.03082	0.0552067	0.0281533
mmu-miR-344f-5p	0.11542	0.0348633	0.0953567	0.04279
mmu-miR-369-5p	0.03226	0.0224267	0.0377467	0.02688
mmu-miR-134-5p	0.133083	0.120843	0.12889	0.129743
mmu-miR-434-3p	0.0284333	0.0367033	0.0267933	0.0370367
mmu-miR-126a-3p	0.13472	0.09869	0.140277	0.103673
mmu-miR-1191a	0.142637	0.0209033	0.154173	0.0200333
mmu-miR-132-3p	0.0213733	0.0339967	0.0227367	0.0312933
mmu-miR-412-5p	0.0154567	0.326727	0.01427	0.37793
mmu-miR-487b-3p	0.0232433	0.0905267	0.0205033	0.101423
mmu-miR-324-3p	0.0878567	0.15046	0.0665833	0.16163
mmu-miR-20a-5p	0.0224767	0.139953	0.01269	0.221787
mmu-miR-141-3p	0.134613	0.0890667	0.0986	0.0679733
mmu-miR-126a-5p	0.0108567	0.0955867	0.00977333	0.0922933
mmu-miR-150-5p	0.00462667	0.101123	0.00445333	0.0910233
mmu-miR-10b-5p	0.209773	0.0342167	0.19822	0.0372
mmu-miR-183-5p	0.07317	0.0384933	0.0756767	0.0481933
mmu-miR-421-3p	0.108343	0.162487	0.11757	0.169627
mmu-miR-668-3p	0.0677967	0.126517	0.01739	0.192317
mmu-miR-1983	0.03195	0.04553	0.0331067	0.0434367
mmu-miR-361-5p	0.142153	0.214093	0.14989	0.239247
mmu-miR-351-5p	0.10801	0.232427	0.0490033	0.271013
mmu-miR-496a-3p	0.00951333	0.126107	0.00514	0.116323
mmu-miR-490-3p	0.112797	0.0811367	0.101373	0.0797567
mmu-miR-200a-3p	0.0951067	0.0147267	0.0841033	0.01323
mmu-miR-300-3p	0.03726	0.0853767	0.03813	0.08968
mmu-miR-216b-5p	0.0366967	0.0439967	0.04002	0.0459433
mmu-miR-182-5p	0.11531	0.222367	0.0657233	0.289303
mmu-miR-300-5p	0.0152833	0.0159033	0.00912	0.0183767
mmu-miR-666-3p	0.155987	0.234137	0.132823	0.249237
mmu-miR-1197-3p	0.06342	0.0251033	0.0563867	0.0430233
mmu-miR-137-3p	0.05937	0.09029	0.0563567	0.107603
mmu-miR-99a-3p	0.115263	0.175793	0.105793	0.16979
mmu-miR-142a-5p	0.0588667	0.15509	0.0658267	0.167747
mmu-miR-122-5p	0.0216	0.135087	0.0223667	0.137263
mmu-miR-429-3p	0.101053	0.0954367	0.0930367	0.0776767
mmu-miR-296-3p	0.310383	0.208503	0.25515	0.22174
mmu-miR-326-3p	0.280853	0.0428533	0.25588	0.0462533
mmu-miR-543-5p	0.0691767	0.03485	0.0822233	0.0357167
mmu-miR-380-3p	0.126927	0.0258	0.120657	0.0538433
mmu-miR-760-3p	0.21182	0.153683	0.166873	0.205067
mmu-miR-151-3p	0.1974	0.0578767	0.193967	0.0654933
mmu-miR-152-3p	0.0831967	0.0336967	0.0837067	0.03692
mmu-miR-425-5p	0.0170467	0.0273933	0.00586667	0.0459233
mmu-miR-500-3p	0.03368	0.05711	0.0205133	0.0469333
mmu-miR-669c-5p	0.0355733	0.0240533	0.0171067	0.03061
mmu-miR-467c-5p	0.00512333	0.0216333	0.00234667	0.00830333
mmu-miR-377-3p	0.0735167	0.0462167	0.05677	0.05846
mmu-miR-672-3p	0.06629	0.0788867	0.0685833	0.0742
mmu-miR-18a-3p	0.128903	0.174313	0.0919733	0.218747
mmu-miR-217-5p	0.04118	0.0636233	0.0333233	0.06517
mmu-miR-582-5p	0.00277	0.140417	0.00640333	0.155397
mmu-miR-210-3p	0.266637	0.08248	0.261253	0.0888233
mmu-miR-6944-3p	0.100537	0.10519	0.0708533	0.148417
mmu-miR-9-3p	0.0390767	0.05632	0.0380367	0.0629667
mmu-miR-99b-5p	0.153427	0.03756	0.145503	0.04426
mmu-miR-384-5p	0.0376267	0.0827567	0.0304833	0.0900233
mmu-miR-872-3p	0.0765367	0.191827	0.07499	0.182803
mmu-miR-671-5p	0.238887	0.128937	0.152893	0.203313
mmu-miR-376c-3p	0.0486	0.04487	0.05024	0.04996
mmu-miR-485-5p	0.0836067	0.0616533	0.07076	0.0727733
mmu-miR-423-3p	0.234383	0.103237	0.20546	0.133503
mmu-miR-467e-5p	0.05539	0.0612867	0.0492567	0.0622633
mmu-miR-1981-3p	0.01311	0.0683833	0.00472667	0.0641333
mmu-miR-221-3p	0.03715	0.02901	0.0270133	0.0348767
mmu-miR-541-5p	0.178583	0.111033	0.0607733	0.167997
mmu-miR-100-5p	0.00474333	0.0132167	0.00456333	0.0155767
mmu-miR-33-3p	0.12238	0.156517	0.0925133	0.228183
mmu-miR-17-5p	0.02738	0.136893	0.0153333	0.216407
mmu-miR-1a-3p	0.0194567	0.0594667	0.02144	0.0548
mmu-miR-148b-3p	0.08174	0.0398333	0.0768633	0.0409067
mmu-miR-181b-5p	0.194017	0.07932	0.116527	0.10545
mmu-miR-16-5p	0.02672	0.106647	0.0244667	0.104777
mmu-miR-193b-3p	0.10759	0.158553	0.100003	0.190617
mmu-miR-335-5p	0.0240533	0.0983133	0.0243467	0.111153
mmu-miR-3099-3p	0.133333	0.136573	0.0980033	0.150703
mmu-miR-301b-5p	0.03027	0.06389	0.03612	0.0762567
mmu-miR-425-3p	0.261017	0.03518	0.279337	0.0469867
mmu-miR-540-3p	0.20852	0.028	0.198047	0.03077
mmu-miR-32-3p	0.06321	0.07173	0.0494833	0.0760033
mmu-miR-99b-3p	0.139887	0.320637	0.09864	0.31176
mmu-miR-127-3p	0.198007	0.0333167	0.197663	0.0345667
mmu-let-7b-3p	0.0944467	0.129383	0.0967333	0.11649
mmu-miR-615-3p	0.05652	0.0167267	0.0490167	0.0193033
mmu-miR-30d-5p	0.08616	0.274373	0.0642433	0.29218
mmu-miR-410-3p	0.113997	0.0276633	0.176803	0.0419967
mmu-miR-669o-5p	0.129593	0.0999367	0.123693	0.115967
mmu-miR-382-5p	0.08569	0.0661367	0.0804133	0.0743533
mmu-miR-409-5p	0.08098	0.1258	0.07929	0.144263
mmu-miR-136-5p	0.00668667	0.09006	0.00500667	0.104437
mmu-miR-700-3p	0.148067	0.0739033	0.13731	0.0740133
mmu-miR-194-5p	0.13557	0.00645333	0.12556	0.00653667
mmu-miR-1188-5p	0.111107	0.0616233	0.08422	0.0997867
mmu-miR-140-5p	0.0136733	0.15983	0.01306	0.181757
mmu-miR-223-3p	0.0326133	0.08802	0.0203233	0.0829133
mmu-miR-188-5p	0.166103	0.0883867	0.13252	0.09694
mmu-miR-434-5p	0.00891	0.0276767	0.00816	0.03077
mmu-miR-301a-3p	0.208263	0.104713	0.1621	0.12369
mmu-miR-370-5p	0.08233	0.125347	0.0688933	0.146637
mmu-miR-331-5p	0.0780333	0.0153733	0.122413	0.0148967
mmu-miR-181d-3p	0.08409	0.0366033	0.0610267	0.0513167
mmu-miR-342-3p	0.0206433	0.02461	0.0120467	0.0283367
mmu-miR-145a-5p	0.127163	0.26799	0.0977533	0.25557
mmu-miR-380-5p	0.122137	0.01079	0.13688	0.0110133
mmu-miR-144-3p	0.114163	0.0314233	0.119957	0.02275
mmu-miR-338-3p	0.0221467	0.03372	0.02067	0.0383533
mmu-miR-337-3p	0.0912467	0.03777	0.0995333	0.04735
mmu-miR-374b-5p	0.00537	0.01586	0.00430667	0.0149733
mmu-miR-3059-5p	0.20765	0.0502333	0.173357	0.0404667
mmu-miR-378a-5p	0.123077	0.08192	0.102797	0.08465
mmu-miR-31-5p	0.04894	0.148083	0.0509233	0.14219
mmu-miR-544-5p	0.0296933	0.0186067	0.02603	0.0223033
mmu-miR-376a-5p	0.0545467	0.0748667	0.04851	0.0732167
mmu-miR-323-5p	0.05074	0.0530633	0.0440267	0.0367367
mmu-miR-370-3p	0.296083	0.05756	0.305977	0.0698567
mmu-miR-329-5p	0.163833	0.0428467	0.1138	0.0533367
mmu-miR-493-5p	0.0923133	0.0353433	0.0823833	0.03952
mmu-miR-138-5p	0.16259	0.25888	0.08829	0.286877
mmu-miR-325-5p	0.00724667	0.0347267	0.00381333	0.0309633
mmu-miR-433-3p	0.16532	0.0780067	0.165763	0.0820733
mmu-let-7b-5p	0.16799	0.153267	0.136603	0.16026
mmu-miR-148a-3p	0.156617	0.03247	0.159107	0.0373833
mmu-miR-222-3p	0.08283	0.189713	0.0408067	0.201053
mmu-miR-26b-5p	0.0163933	0.135287	0.0134533	0.13162
mmu-miR-98-5p	0.124087	0.111183	0.12031	0.1112
mmu-miR-674-5p	0.0853633	0.0480067	0.0653967	0.0525033
mmu-miR-24-3p	0.04537	0.165473	0.0403	0.186307
mmu-let-7d-5p	0.150853	0.122593	0.146533	0.12975
mmu-miR-30b-3p	0.00416667	0.16276	0.00146333	0.10958
mmu-miR-130b-3p	0.156893	0.0698967	0.170963	0.0785167
mmu-miR-124-5p	0.146127	0.01631	0.147373	0.01832
mmu-miR-505-5p	0.00693333	0.01605	0.00252	0.02532
mmu-miR-99a-5p	0.00729333	0.0235033	0.00653	0.0258767
mmu-let-7i-3p	0.12035	0.139097	0.122283	0.120303
mmu-miR-151-5p	0.01255	0.0452067	0.0105567	0.0457533
mmu-miR-411-5p	0.0710867	0.12394	0.0788467	0.111087
mmu-let-7f-5p	0.0795367	0.0925133	0.0798767	0.09614
mmu-miR-338-5p	0.0295267	0.0150767	0.0457767	0.0242567
mmu-miR-128-3p	0.102423	0.0288367	0.0995567	0.0300833
mmu-miR-1224-5p	0.18239	0.19257	0.119343	0.210887
mmu-miR-100-3p	0.0615367	0.0620933	0.0790867	0.07408
mmu-miR-344d-3p	0.0709067	0.0479967	0.06395	0.06757
mmu-let-7e-5p	0.0985333	0.139293	0.08246	0.145633
mmu-miR-551b-3p	0.0455067	0.0390767	0.0466067	0.0427167
mmu-miR-181d-5p	0.19405	0.23989	0.141137	0.279377
mmu-let-7d-3p	0.02428	0.0829533	0.0294	0.0965533
mmu-miR-25-3p	0.0705333	0.0922467	0.0673967	0.129463
mmu-miR-216a-5p	0.133063	0.05755	0.124663	0.05297
mmu-miR-674-3p	0.0762267	0.0197733	0.0682833	0.0266967
mmu-miR-330-3p	0.270117	0.117647	0.19966	0.11423
mmu-miR-340-3p	0.0636533	0.07244	0.0605767	0.07333
mmu-miR-106b-3p	0.124777	0.02849	0.113673	0.0295533
mmu-miR-204-3p	0.213217	0.0559067	0.214173	0.0552
mmu-miR-1839-5p	0.0167833	0.0579133	0.0169667	0.0615733
mmu-miR-701-5p	0.0946933	0.02846	0.09533	0.0336867
mmu-miR-298-5p	0.151247	0.134847	0.122047	0.139577
mmu-miR-467a-5p	0.00337	0.0313567	0.00458667	0.03932
mmu-miR-21a-5p	0.0583	0.0910067	0.0518467	0.09385
mmu-miR-497a-5p	0.02418	0.00786667	0.01949	0.01024
mmu-miR-6540-5p	0.042	0.0462667	0.03617	0.0446467
mmu-miR-574-3p	0.136443	0.06047	0.14886	0.0714467
mmu-miR-155-5p	0.24068	0.0447067	0.117663	0.0710367
mmu-miR-582-3p	0.03159	0.07051	0.0274233	0.0622133
mmu-miR-137-5p	0.0242567	0.207597	0.0113933	0.201703
mmu-miR-135a-5p	0.0237167	0.14841	0.0199333	0.170197
mmu-miR-669d-5p	0.185557	0.0840233	0.16857	0.0917467
mmu-miR-22-3p	0.07166	0.0225333	0.07882	0.02196
mmu-miR-344f-3p	0.03723	0.0255567	0.0244967	0.0387933
mmu-miR-3068-5p	0.193553	0.1632	0.141517	0.174957
mmu-miR-598-3p	0.102027	0.215637	0.0901867	0.23168
mmu-miR-483-3p	0.153997	0.02058	0.126353	0.01564
mmu-miR-132-5p	0.0555567	0.0115233	0.0572367	0.0185833
mmu-miR-670-3p	0.0289933	0.25037	0.00322	0.272317
mmu-miR-455-5p	0.0297233	0.0684833	0.02926	0.09221
mmu-miR-154-5p	0.112547	0.0320633	0.122203	0.0385767
mmu-miR-146a-5p	0.10815	0.0796967	0.0730433	0.0922167
mmu-miR-1981-5p	0.0679	0.160853	0.0397367	0.189313
mmu-miR-669l-5p	0.01159	0.0732467	0.01914	0.07608
mmu-miR-540-5p	0.0926033	0.04762	0.0858267	0.0413
mmu-miR-299a-5p	0.0645833	0.112687	0.0520267	0.117207
mmu-miR-879-5p	0.0505633	0.05349	0.0555233	0.06543
mmu-miR-320-3p	0.212437	0.0859467	0.13579	0.11021
mmu-miR-28a-5p	0.155727	0.135787	0.152877	0.13594
mmu-miR-135b-3p	0.0839433	0.0201267	0.0601467	0.0404667
mmu-miR-362-3p	0.0144567	0.163433	0.0125933	0.17653
mmu-miR-26a-5p	0.161633	0.225137	0.163883	0.210303
mmu-miR-375-3p	0.100233	0.0532067	0.0991933	0.0577467
mmu-miR-361-3p	0.01214	0.1182	0.00670333	0.144057
mmu-miR-328-3p	0.0368067	0.0686633	0.0351467	0.0789567
mmu-miR-365-3p	0.09854	0.126953	0.0721633	0.138793
mmu-miR-384-3p	0.01422	0.13885	0.0116133	0.189957
mmu-miR-376a-3p	0.0374	0.03047	0.0310867	0.0366267
mmu-miR-93-5p	0.13067	0.16743	0.107713	0.238293
mmu-miR-191-5p	0.05725	0.105887	0.0262533	0.102657
mmu-miR-342-5p	0.226673	0.09112	0.137107	0.11784
mmu-miR-146b-5p	0.05503	0.186007	0.0349367	0.200353
mmu-miR-125b-5p	0.0477	0.10723	0.05028	0.10303
mmu-miR-30a-5p	0.0824267	0.1081	0.0660433	0.112897
mmu-miR-186-3p	0.0495667	0.125863	0.04157	0.0995633
mmu-miR-484	0.168457	0.1089	0.16863	0.134493
mmu-miR-504-5p	0.0275267	0.00710333	0.0200067	0.00416667
mmu-miR-339-3p	0.181803	0.128543	0.09336	0.121657
mmu-miR-3085-3p	0.287053	0.142313	0.296433	0.1611
mmu-miR-136-3p	0.0574067	0.0185	0.05603	0.0169567
mmu-miR-34b-3p	0.06861	0.08487	0.086	0.0841933
mmu-miR-219a-5p	0.0808167	0.0526667	0.08529	0.0652233
mmu-miR-30e-5p	0.0783033	0.218867	0.0599833	0.241137
mmu-miR-27b-5p	0.22763	0.0763867	0.153383	0.0920767
mmu-miR-873a-5p	0.10494	0.375397	0.0959067	0.351223
mmu-miR-130a-5p	0.01555	0.0432667	0.0108433	0.0609233
mmu-let-7g-5p	0.107783	0.09041	0.10493	0.0945067
mmu-miR-199a-5p	0.05559	0.0208633	0.0545133	0.0216533
mmu-miR-185-3p	0.0741933	0.115037	0.0700733	0.126563
mmu-miR-455-3p	0.04655	0.116793	0.04007	0.120263
mmu-miR-139-3p	0.0531	0.0470233	0.0321133	0.0497167
mmu-miR-29a-5p	0.0139133	0.137487	0.00122	0.176953
mmu-miR-301b-3p	0.0872433	0.131723	0.06337	0.14868
mmu-miR-877-5p	0.089	0.06508	0.0267167	0.09994
mmu-miR-149-3p	0.0831267	0.155087	0.0641133	0.159783
mmu-miR-350-3p	0.01474	0.0673	0.01563	0.0709933
mmu-miR-3475-3p	0.15633	0.0182067	0.146323	0.0227967
mmu-miR-9-5p	0.0328833	0.11194	0.02905	0.108633
mmu-miR-1249-3p	0.0813233	0.07678	0.0727433	0.0875267
mmu-miR-212-3p	0.0852133	0.18017	0.06184	0.219627
mmu-miR-501-3p	0.137903	0.148427	0.111527	0.141547
mmu-miR-297a-5p	0.22223	0.0353733	0.194193	0.0378567
mmu-miR-676-5p	0.0474267	0.0491167	0.0580733	0.05601
mmu-miR-30e-3p	0.0717133	0.0657433	0.0696933	0.0746533
mmu-miR-337-5p	0.0454233	0.174997	0.0401533	0.166493
mmu-miR-451a	0.01434	0.12065	0.00256	0.1333
mmu-miR-488-3p	0.0323933	0.12235	0.02802	0.128963
mmu-miR-18b-5p	0.108573	0.07024	0.0895967	0.0871667
mmu-miR-130a-3p	0.1461	0.10928	0.15786	0.103223
mmu-miR-125a-3p	0.0593567	0.0735867	0.0497133	0.0713167
mmu-miR-323-3p	0.03017	0.0233367	0.0378933	0.0303
mmu-miR-467d-5p	0.00353667	0.10612	0.004	0.112013
mmu-miR-450a-5p	0.03068	0.238057	0.0279733	0.257747
mmu-miR-135b-5p	0.0158433	0.0326467	0.01268	0.0357333
mmu-miR-670-5p	0.0955033	0.0656533	0.07866	0.0804767
mmu-let-7i-5p	0.0334167	0.0869433	0.0258967	0.0877467
mmu-miR-34b-5p	0.04728	0.0414867	0.0387233	0.0449633
mmu-miR-539-5p	0.147153	0.0158633	0.122333	0.01627
mmu-miR-203-3p	0.00932667	0.100633	0.00677333	0.146027
mmu-miR-195a-5p	0.143393	0.03589	0.147307	0.0389367
mmu-miR-344-3p	0.08263	0.0515367	0.0741233	0.05101
mmu-miR-214-3p	0.0920533	0.0264767	0.0751467	0.0346233
mmu-miR-666-5p	0.53835	0.16351	0.50006	0.206417
mmu-miR-1839-3p	0.113107	0.1849	0.107837	0.14251
mmu-miR-379-5p	0.151003	0.0987067	0.16728	0.09719
mmu-miR-669e-5p	0.0648867	0.0365967	0.0574133	0.0772233
mmu-miR-32-5p	0.136403	0.0788233	0.121523	0.0623567
mmu-miR-92b-5p	0.17811	0.12098	0.0636067	0.19338
mmu-miR-431-3p	0.12937	0.09443	0.129573	0.114537
mmu-miR-15a-5p	0.0530967	0.00941	0.0459033	0.00850667
mmu-miR-702-3p	0.113477	0.123513	0.0673767	0.14395
mmu-miR-101c	0.0468833	0.00808667	0.05831	0.00951
mmu-miR-145a-3p	0.138193	0.0143233	0.124057	0.00449667
mmu-miR-1251-5p	0.108683	0.08325	0.105647	0.0772567
mmu-miR-19b-3p	0.0206967	0.0560067	0.0178033	0.0583267
mmu-miR-673-3p	0.120173	0.09689	0.128263	0.128107
mmu-miR-125a-5p	0.0171633	0.0209767	0.0135833	0.0211833
mmu-miR-19a-3p	0.0473633	0.0629833	0.0388633	0.0673533
mmu-miR-181c-3p	0.0944333	0.0767633	0.11432	0.0652967
mmu-miR-93-3p	0.0602067	0.15245	0.0576467	0.1596
mmu-miR-872-5p	0.0491533	0.161557	0.0546333	0.150777
mmu-miR-669f-5p	0.07075	0.0600633	0.0297	0.06514
mmu-miR-3057-5p	0.23525	0.04706	0.1357	0.0493567
mmu-miR-483-5p	0.03644	0.12021	0.0215867	0.125757
mmu-miR-30a-3p	0.0682267	0.08354	0.06783	0.09576
mmu-miR-101a-3p	0.03283	0.00921	0.0343033	0.00911333
mmu-miR-199b-5p	0.123807	0.133173	0.106017	0.130983
mmu-miR-708-5p	0.118553	0.0851233	0.0999267	0.0772833
mmu-miR-28a-3p	0.10321	0.09343	0.0775967	0.119287
mmu-miR-344c-3p	0.0582133	0.0485833	0.05899	0.0504733
mmu-miR-22-5p	0.10226	0.0184833	0.0931233	0.0155067
mmu-miR-153-3p	0.02529	0.0389167	0.01789	0.04191
mmu-miR-1198-5p	0.146367	0.0853333	0.122363	0.0930233
mmu-miR-542-5p	0.178127	0.160073	0.174723	0.164907
mmu-miR-652-3p	0.09696	0.16842	0.0861867	0.18022
mmu-miR-322-3p	0.127927	0.04755	0.130107	0.0559167
mmu-miR-129-5p	0.15058	0.0863133	0.144417	0.0936333
mmu-miR-1298-3p	0.03388	0.134497	0.0234233	0.109833
mmu-miR-362-5p	0.392413	0.0581333	0.326963	0.0704367
mmu-miR-490-5p	0.10969	0.12199	0.102227	0.14333
mmu-miR-204-5p	0.0354433	0.03372	0.0276167	0.0350333
mmu-miR-532-5p	0.173617	0.0433567	0.170017	0.0528567
mmu-miR-143-3p	0.10635	0.06155	0.103663	0.0601333
mmu-miR-345-5p	0.14399	0.119303	0.14548	0.109427
mmu-miR-101a-5p	0.0605067	0.165983	0.0205667	0.141323
mmu-miR-18a-5p	0.115343	0.142233	0.0901567	0.158357
mmu-miR-770-5p	0.104597	0.05616	0.0491733	0.0862433
mmu-miR-101b-3p	0.15277	0.0219933	0.136987	0.02832
mmu-miR-676-3p	0.0179633	0.11854	0.0115167	0.108437
mmu-miR-130b-5p	0.02979	0.180723	0.0288167	0.19147
mmu-miR-340-5p	0.0608767	0.0577633	0.05573	0.0599133
mmu-miR-15b-3p	0.0570233	0.0348	0.04206	0.0514567
mmu-miR-324-5p	0.0748533	0.240017	0.06393	0.235827
mmu-miR-505-3p	0.131853	0.01902	0.12303	0.01559
mmu-miR-501-5p	0.283997	0.0139467	0.195527	0.0197833
mmu-miR-296-5p	0.110953	0.0248167	0.104683	0.0274933
mmu-miR-143-5p	0.0586067	0.00933667	0.06033	0.01331
mmu-miR-708-3p	0.00920667	0.26704	0.00764667	0.286727
mmu-miR-423-5p	0.0539233	0.11246	0.0291367	0.126057
mmu-miR-383-5p	0.16824	0.176417	0.162327	0.168423
mmu-miR-15b-5p	0.0223067	0.0755333	0.0212033	0.0786033
mmu-miR-542-3p	0.0996	0.00824	0.0818333	0.0110933
mmu-let-7e-3p	0.113123	0.187483	0.114097	0.19363
mmu-miR-325-3p	0.05961	0.0782	0.04434	0.105653
mmu-miR-153-5p	0.0800367	0.134263	0.0778967	0.15343
mmu-miR-1843a-5p	0.0449133	0.09092	0.0347733	0.0872033
mmu-miR-30d-3p	0.121737	0.16695	0.11936	0.1376
mmu-miR-185-5p	0.0608333	0.0597	0.0270967	0.0625767
mmu-miR-301a-5p	0.0225367	0.0351367	0.02184	0.0540067
mmu-miR-667-3p	0.06725	0.0539867	0.0597433	0.0491133
mmu-miR-381-3p	0.0618767	0.0479667	0.0573767	0.04572
mmu-miR-186-5p	0.15005	0.06319	0.11773	0.06106
mmu-miR-494-3p	0.0473367	0.0864467	0.04555	0.09905
mmu-miR-330-5p	0.1826	0.0729567	0.143657	0.0931367
mmu-miR-669b-5p	0.03224	0.0666533	0.01804	0.0616567
mmu-miR-181a-5p	0.07346	0.216867	0.0336433	0.265657
mmu-miR-874-3p	0.0694233	0.0311733	0.0537267	0.0287467
mmu-miR-190a-5p	0.0234933	0.04465	0.01795	0.0417767
mmu-miR-192-5p	0.132117	0.144263	0.123997	0.15859
mmu-miR-144-5p	0.07751	0.03588	0.06161	0.04871
mmu-miR-363-3p	0.0229933	0.0320467	0.02987	0.0275233
mmu-miR-449a-5p	0.200793	0.10288	0.191283	0.101797
mmu-miR-329-3p	0.0124533	0.0883233	0.01436	0.08765
mmu-miR-770-3p	0.18649	0.0984233	0.172927	0.124023
mmu-miR-140-3p	0.01518	0.0942233	0.0120267	0.111977
mmu-miR-331-3p	0.03246	0.0172633	0.0359867	0.0145
mmu-miR-206-3p	0.0648033	0.0622967	0.0695167	0.0494633
mmu-miR-345-3p	0.217813	0.177023	0.20913	0.162553
mmu-miR-142a-3p	0.03001	0.0449433	0.0253133	0.0435667
mmu-miR-378b	0.126867	0.03545	0.114827	0.0363033
mmu-miR-106b-5p	0.04949	0.11642	0.03159	0.12582
mmu-miR-17-3p	0.0598367	0.0938967	0.0533333	0.08788
mmu-miR-218-5p	0.0201067	0.0174833	0.01817	0.01664
mmu-miR-1912-5p	0.10839	0.00359667	0.0948933	0.00549333
mmu-miR-20a-3p	0.0311633	0.10501	0.0304333	0.12877
mmu-miR-3093-3p	0.226983	0.101093	0.19859	0.118713
mmu-miR-34c-5p	0.0443533	0.146323	0.03618	0.155337
mmu-miR-181c-5p	0.07767	0.0592933	0.05822	0.0590933
mmu-miR-190b-5p	0.0198733	0.114737	0.0169433	0.130153
mmu-miR-3081-3p	0.114157	0.151463	0.124983	0.14235
mmu-miR-532-3p	0.02625	0.0309433	0.02882	0.0414867
mmu-miR-187-3p	0.166413	0.113253	0.158693	0.12265
mmu-miR-700-5p	0.07796	0.0568067	0.0457233	0.07742
mmu-miR-350-5p	0.0747933	0.02692	0.0910167	0.0262433
mmu-miR-124-3p	0.132213	0.153993	0.12993	0.142227
mmu-miR-127-5p	0.17146	0.0626467	0.148163	0.0745667
mmu-miR-1843b-5p	0.104667	0.0114733	0.108243	0.01927
mmu-miR-574-5p	0.254793	0.04941	0.153857	0.0610467

## Sheet: Heart
miRNA	WT_fraction_tailed	WT_fraction_trimmed	KO_fraction_tailed	KO_fraction_trimmed
mmu-miR-335-3p	0.0444	0.00975333	0.0916633	0.02754
mmu-miR-7a-5p	0.0758433	0.0261	0.175457	0.0847367
mmu-miR-154-3p	0.0243733	0.04815	0.0300933	0.143373
mmu-miR-485-3p	0.223157	0.03401	0.294177	0.0985733
mmu-miR-322-5p	0.0490133	0.211087	0.131373	0.206473
mmu-miR-450b-5p	0.10153	0.00557	0.0422033	0.0351667
mmu-miR-543-3p	0.09415	0.0473367	0.06712	0.127047
mmu-miR-376b-3p	0.0478233	0.0224067	0.0582067	0.06314
mmu-miR-495-3p	0.0534233	0.04603	0.0276267	0.1341
mmu-miR-672-5p	0.07889	0.149713	0.0823033	0.202573
mmu-miR-673-5p	0.0529767	0.0382133	0.04642	0.0391967
mmu-miR-122-5p	0.01176	0.0147433	0.0216667	0.0163767
mmu-miR-338-3p	0.0197667	0.0434067	0.01208	0.0596167
mmu-miR-200a-3p	0.0752	0.0240233	0.05293	0.0382167
mmu-miR-652-5p	0.06671	0.0810033	0.06649	0.09776
mmu-miR-9-5p	0.0349267	0.118397	0.0315667	0.13568
mmu-miR-503-5p	0.100647	0.160683	0.171007	0.230217
mmu-miR-451a	0.0150333	0.114807	0.0240833	0.120253
mmu-miR-142a-5p	0.0599667	0.156083	0.05161	0.13732
mmu-miR-182-5p	0.0866867	0.10859	0.0956367	0.0892133
mmu-miR-144-5p	0.0624067	0.0359067	0.0736067	0.0298867
mmu-miR-34c-5p	0.0401167	0.164597	0.0427767	0.1472
mmu-miR-429-3p	0.174757	0.00915333	0.184277	0.0113333
mmu-miR-29b-3p	0.13303	0.00776	0.18798	0.0165067
mmu-miR-142a-3p	0.02843	0.0496533	0.03079	0.0404667
mmu-miR-200b-3p	0.0995333	0.0225233	0.09058	0.0244967
mmu-miR-351-5p	0.13899	0.189197	0.135933	0.21939
mmu-miR-665-3p	0.108077	0.0338733	0.13231	0.05051
mmu-miR-330-3p	0.0777667	0.198963	0.07441	0.184057
mmu-miR-330-5p	0.330657	0.03656	0.278717	0.0315933
mmu-miR-877-5p	0.13769	0.35977	0.130137	0.414613
mmu-miR-410-3p	0.22579	0.01991	0.219533	0.0278933
mmu-miR-409-3p	0.132033	0.06469	0.127753	0.0944133
mmu-miR-5100	0.00138	0.0153267	0.00741667	0.0206367
mmu-miR-140-3p	0.153947	0.0904	0.141137	0.105803
mmu-miR-33-5p	0.0297767	0.0195967	0.0197767	0.03053
mmu-miR-144-3p	0.0801767	0.0245267	0.07351	0.01283
mmu-miR-700-3p	0.20738	0.05502	0.17311	0.0338467
mmu-miR-382-5p	0.120503	0.101637	0.107883	0.127913
mmu-miR-379-5p	0.0378833	0.0869933	0.0298033	0.08557
mmu-miR-92b-3p	0.22709	0.0198033	0.277987	0.02743
mmu-miR-154-5p	0.150203	0.0403	0.1391	0.0380733
mmu-miR-381-3p	0.05105	0.03141	0.0386233	0.0346467
mmu-miR-136-3p	0.0533933	0.0178333	0.0623933	0.0224333
mmu-miR-326-3p	0.17998	0.03861	0.164293	0.03757
mmu-miR-92a-3p	0.0476	0.01862	0.0487667	0.0206067
mmu-miR-18a-3p	0.17165	0.18024	0.13685	0.164793
mmu-miR-215-5p	0.0160267	0.0258367	0.0105067	0.0217067
mmu-miR-208b-3p	0.0236767	0.0819967	0.0151333	0.0982667
mmu-miR-376c-3p	0.0806133	0.0439	0.0834867	0.05671
mmu-let-7b-5p	0.13631	0.0892833	0.10394	0.0961633
mmu-miR-337-5p	0.0480367	0.1811	0.0436367	0.155707
mmu-miR-361-5p	0.145297	0.15584	0.14984	0.1687
mmu-miR-10b-5p	0.0746833	0.0303633	0.06775	0.0330067
mmu-miR-140-5p	0.0135833	0.133877	0.0133367	0.11992
mmu-miR-6944-3p	0.10215	0.11688	0.08956	0.12983
mmu-miR-351-3p	0.0977967	0.05857	0.0784233	0.0687967
mmu-miR-324-3p	0.13955	0.0818533	0.118187	0.0905133
mmu-miR-193b-3p	0.20265	0.0866933	0.167747	0.11185
mmu-miR-434-3p	0.0394933	0.0443933	0.0359367	0.0446367
mmu-miR-21a-3p	0.138163	0.11474	0.209623	0.141167
mmu-miR-17-5p	0.04044	0.106393	0.0333967	0.220603
mmu-miR-425-5p	0.0228767	0.02532	0.0204433	0.0499133
mmu-miR-10a-5p	0.0848133	0.03696	0.0738967	0.0417333
mmu-miR-494-3p	0.0725967	0.102703	0.07933	0.13232
mmu-miR-412-5p	0.0108533	0.0148167	0.0179633	0.00969
mmu-miR-499-3p	0.07012	0.02486	0.0634267	0.0420767
mmu-miR-380-5p	0.0113533	0.0147233	0.00563667	0.0155467
mmu-miR-342-3p	0.0242733	0.0244867	0.01655	0.0378133
mmu-miR-411-3p	0.0152567	0.01632	0.0144233	0.0456267
mmu-miR-1981-5p	0.117263	0.0912733	0.10901	0.09238
mmu-miR-376a-5p	0.14793	0.100293	0.147717	0.09057
mmu-miR-299a-5p	0.07081	0.0819067	0.0499333	0.0732467
mmu-miR-380-3p	0.25084	0.02657	0.18325	0.0523633
mmu-miR-212-3p	0.176433	0.18107	0.116867	0.280843
mmu-miR-487b-3p	0.02432	0.12049	0.0187467	0.145033
mmu-miR-541-5p	0.16113	0.12192	0.15856	0.151197
mmu-miR-421-3p	0.208687	0.175247	0.177243	0.192823
mmu-miR-425-3p	0.331097	0.17372	0.2885	0.168123
mmu-miR-493-5p	0.11417	0.0256733	0.106303	0.0275733
mmu-miR-499-5p	0.0300867	0.01502	0.0223133	0.01709
mmu-miR-485-5p	0.0905367	0.0767433	0.09753	0.07512
mmu-miR-6538	0.61806	0.227133	0.631603	0.21374
mmu-miR-496a-3p	0.0169233	0.13866	0.01015	0.131827
mmu-miR-337-3p	0.1112	0.0405133	0.0901367	0.0482267
mmu-miR-206-3p	0.0279933	0.0376633	0.0397333	0.0353967
mmu-miR-434-5p	0.0103067	0.03341	0.0113333	0.03094
mmu-miR-467e-5p	0.05379	0.06873	0.0655267	0.0699833
mmu-miR-3102-3p	0.0615567	0.123603	0.04423	0.17548
mmu-miR-99b-3p	0.31298	0.118943	0.289337	0.114587
mmu-miR-504-5p	0.0125067	0.14242	0.0183367	0.135
mmu-miR-22-5p	0.0808633	0.02421	0.07788	0.0167233
mmu-miR-503-3p	0.0545833	0.0264233	0.05106	0.03275
mmu-miR-145a-5p	0.11218	0.0983767	0.10509	0.0980367
mmu-miR-539-5p	0.119423	0.0190133	0.0930567	0.02029
mmu-miR-155-5p	0.135357	0.173703	0.118573	0.285373
mmu-miR-15b-3p	0.0390567	0.0466367	0.0364933	0.0464
mmu-miR-708-3p	0.00444	0.0138667	0.00317667	0.00461667
mmu-miR-184-3p	0.17966	0.174883	0.142787	0.161547
mmu-miR-669c-5p	0.03668	0.0159467	0.0333233	0.02066
mmu-miR-149-5p	0.1994	0.10248	0.180143	0.0966167
mmu-miR-32-5p	0.13886	0.05676	0.109647	0.04632
mmu-miR-20a-5p	0.0356867	0.115263	0.02879	0.215193
mmu-miR-34a-5p	0.15699	0.0164333	0.157027	0.0190433
mmu-miR-501-3p	0.08958	0.0456833	0.07639	0.0655733
mmu-miR-93-3p	0.197837	0.0466633	0.137733	0.0403933
mmu-miR-411-5p	0.1031	0.12001	0.0964667	0.102443
mmu-miR-191-5p	0.0914	0.04702	0.07442	0.0593367
mmu-miR-1981-3p	0.01375	0.0470633	0.0128433	0.0315233
mmu-miR-669d-5p	0.133017	0.0955167	0.14785	0.0972133
mmu-miR-27a-5p	0.0215367	0.0660367	0.0183567	0.0705333
mmu-let-7e-5p	0.05549	0.123707	0.0436667	0.133263
mmu-miR-3068-5p	0.185003	0.15279	0.142593	0.118773
mmu-miR-181b-5p	0.139607	0.210623	0.129393	0.24295
mmu-miR-455-5p	0.03209	0.0650733	0.0190367	0.06039
mmu-miR-150-5p	0.00669	0.10613	0.00372	0.14016
mmu-miR-301b-3p	0.0587867	0.17772	0.100383	0.138853
mmu-miR-127-5p	0.1954	0.0537167	0.171527	0.0665533
mmu-miR-3102-5p.2-5p	0.24583	0.07038	0.281257	0.06006
mmu-miR-669b-5p	0.04003	0.03233	0.0503133	0.0565867
mmu-miR-483-5p	0.0408533	0.126117	0.03494	0.144067
mmu-miR-877-3p	0.19176	0.140143	0.18553	0.1313
mmu-miR-194-5p	0.12735	0.106077	0.113787	0.0971167
mmu-let-7f-5p	0.06157	0.0773667	0.0567733	0.08153
mmu-miR-744-5p	0.19916	0.0735167	0.181727	0.06998
mmu-miR-329-5p	0.0409967	0.134263	0.04495	0.14442
mmu-miR-1843a-5p	0.0469967	0.0911367	0.03311	0.08666
mmu-miR-666-3p	0.281453	0.288983	0.248903	0.41382
mmu-miR-186-5p	0.21152	0.116593	0.179097	0.128757
mmu-miR-339-5p	0.11577	0.146417	0.108973	0.135777
mmu-miR-433-3p	0.0721267	0.03317	0.0558267	0.04447
mmu-miR-134-5p	0.140373	0.0372367	0.13613	0.03035
mmu-miR-133a-5p	0.00749667	0.108167	0.00488	0.10227
mmu-miR-218-5p	0.0262367	0.0109067	0.0270633	0.0120867
mmu-miR-187-3p	0.0859033	0.08436	0.0749833	0.0874633
mmu-miR-126a-5p	0.0131733	0.0972267	0.00901	0.0858633
mmu-miR-135a-5p	0.01762	0.0267167	0.01923	0.0243533
mmu-miR-127-3p	0.108887	0.20756	0.08392	0.252843
mmu-miR-21a-5p	0.0425033	0.0872533	0.0472233	0.103863
mmu-miR-214-5p	0.0383	0.0763233	0.0379433	0.0849867
mmu-miR-574-5p	0.283263	0.0354267	0.26281	0.0327567
mmu-miR-99a-3p	0.126497	0.0832667	0.15188	0.11936
mmu-miR-1843b-5p	0.0841233	0.139543	0.0550533	0.122807
mmu-miR-369-5p	0.03978	0.02885	0.0327033	0.0285567
mmu-miR-193a-3p	0.18108	0.08947	0.177287	0.123103
mmu-miR-204-5p	0.0609533	0.0409733	0.0431367	0.0394833
mmu-miR-151-3p	0.235973	0.13106	0.207863	0.126743
mmu-miR-222-3p	0.10743	0.13931	0.126097	0.130843
mmu-miR-125a-5p	0.0202033	0.01725	0.0166067	0.0205433
mmu-miR-30b-3p	0.10157	0.0823733	0.0668567	0.0597967
mmu-miR-125b-5p	0.0359867	0.139553	0.0314467	0.139477
mmu-miR-379-3p	0.00975333	0.117373	0.01061	0.206207
mmu-miR-574-3p	0.172667	0.0501533	0.153613	0.0926733
mmu-miR-195a-5p	0.1455	0.02032	0.126437	0.0315433
mmu-miR-99a-5p	0.00544333	0.0212133	0.00420333	0.0187867
mmu-miR-223-3p	0.0291067	0.116317	0.02469	0.166343
mmu-miR-1839-3p	0.107363	0.03343	0.0788233	0.02104
mmu-miR-331-3p	0.0399967	0.01329	0.03989	0.00845333
mmu-miR-199b-5p	0.10986	0.1305	0.101637	0.13776
mmu-miR-25-3p	0.0800267	0.10504	0.0663233	0.11868
mmu-miR-652-3p	0.124217	0.13945	0.112487	0.16801
mmu-miR-542-5p	0.0794133	0.12516	0.0485833	0.138933
mmu-miR-181d-5p	0.113447	0.104733	0.110573	0.12701
mmu-miR-323-3p	0.0721367	0.0272567	0.0998033	0.0299767
mmu-miR-345-5p	0.175083	0.0671367	0.165553	0.0713933
mmu-miR-598-3p	0.232963	0.238317	0.20069	0.32841
mmu-miR-378a-5p	0.0809233	0.101487	0.0754367	0.122693
mmu-miR-181a-5p	0.0990233	0.167453	0.0826333	0.1994
mmu-miR-874-3p	0.0898	0.01815	0.08626	0.0302933
mmu-miR-15a-5p	0.09099	0.00711	0.0925567	0.00664333
mmu-miR-322-3p	0.115017	0.0569133	0.128073	0.0556633
mmu-miR-329-3p	0.166933	0.126167	0.147147	0.151177
mmu-miR-19a-3p	0.05562	0.0529733	0.0446433	0.0533533
mmu-miR-674-3p	0.0687267	0.01668	0.07583	0.0195867
mmu-miR-148a-3p	0.176333	0.0256767	0.17791	0.02269
mmu-miR-423-5p	0.0500967	0.118083	0.0440267	0.121323
mmu-miR-500-5p	0.0278867	0.0239633	0.04427	0.01702
mmu-miR-188-5p	0.18655	0.247767	0.125557	0.295503
mmu-miR-369-3p	0.07569	0.03992	0.0623567	0.0474333
mmu-miR-148a-5p	0.0204933	0.12436	0.0198333	0.0791033
mmu-miR-378b	0.201237	0.16919	0.17932	0.159387
mmu-miR-203-3p	0.148963	0.12728	0.164467	0.13043
mmu-miR-151-5p	0.13729	0.04051	0.119127	0.03707
mmu-miR-19b-3p	0.0209667	0.0470133	0.0177933	0.04428
mmu-miR-542-3p	0.107803	0.254593	0.114117	0.24194
mmu-miR-340-3p	0.0506233	0.0705533	0.04664	0.0624333
mmu-miR-341-3p	0.04191	0.0753633	0.0559333	0.14563
mmu-miR-1983	0.0382633	0.06457	0.0328067	0.05601
mmu-miR-27b-5p	0.185963	0.0446367	0.168157	0.04364
mmu-miR-296-3p	0.295377	0.103063	0.29062	0.105343
mmu-miR-490-5p	0.292737	0.0516033	0.282957	0.0610133
mmu-miR-3102-3p.2-3p	0.0665067	0.0585567	0.100353	0.05042
mmu-miR-208a-3p	0.0568933	0.0365567	0.03862	0.0521833
mmu-miR-132-3p	0.0701767	0.0326133	0.0505933	0.04869
mmu-miR-30d-5p	0.120347	0.191817	0.1	0.223513
mmu-let-7g-5p	0.0887433	0.0745067	0.07885	0.08557
mmu-miR-350-5p	0.112577	0.14487	0.11711	0.103953
mmu-miR-676-5p	0.0411533	0.03984	0.0237833	0.0519667
mmu-miR-148b-3p	0.0759	0.03474	0.0628567	0.02855
mmu-miR-23a-5p	0.07527	0.04283	0.06405	0.04142
mmu-miR-675-5p	0.104807	0.0287567	0.09712	0.0512833
mmu-miR-505-3p	0.168007	0.02064	0.15055	0.0139667
mmu-miR-3099-3p	0.0845133	0.221697	0.0742733	0.254347
mmu-let-7d-5p	0.11604	0.09551	0.10307	0.102023
mmu-miR-298-5p	0.26293	0.154563	0.269597	0.125413
mmu-miR-139-5p	0.112293	0.08449	0.0821667	0.0846967
mmu-miR-540-3p	0.400887	0.0984767	0.346037	0.13168
mmu-miR-126a-3p	0.134273	0.10326	0.103763	0.10711
mmu-miR-328-3p	0.0439767	0.0570633	0.0366933	0.06392
mmu-miR-362-3p	0.01231	0.0364	0.0119867	0.0405133
mmu-miR-30a-5p	0.0993933	0.177767	0.07871	0.215853
mmu-miR-181c-3p	0.0801167	0.0512967	0.0718867	0.04184
mmu-miR-872-5p	0.0496367	0.158503	0.0431467	0.125577
mmu-miR-1198-5p	0.201323	0.0900033	0.187487	0.06428
mmu-miR-484	0.130013	0.0899867	0.10748	0.123773
mmu-let-7d-3p	0.0295733	0.0732467	0.0287633	0.0776367
mmu-miR-185-3p	0.33668	0.0952167	0.320717	0.09131
mmu-miR-101a-3p	0.04074	0.01142	0.04131	0.01422
mmu-miR-208b-5p	0.0657067	0.0624867	0.06354	0.109103
mmu-miR-185-5p	0.170303	0.0798433	0.132163	0.0745067
mmu-miR-667-3p	0.10135	0.14284	0.0907533	0.146943
mmu-miR-497a-5p	0.14038	0.00624	0.144827	0.00611
mmu-miR-370-3p	0.179643	0.142647	0.134203	0.1626
mmu-miR-423-3p	0.222497	0.0659967	0.194017	0.0788833
mmu-miR-199a-5p	0.05799	0.01483	0.0580733	0.0172767
mmu-miR-708-5p	0.153047	0.0641967	0.161283	0.05357
mmu-miR-532-3p	0.0365433	0.0235633	0.03403	0.0279133
mmu-miR-700-5p	0.197987	0.0971733	0.152303	0.10125
mmu-miR-190a-5p	0.02614	0.02639	0.02203	0.0306533
mmu-miR-31-5p	0.0922533	0.131977	0.07694	0.13666
mmu-miR-219a-5p	0.0482067	0.121317	0.0619233	0.122723
mmu-miR-146b-5p	0.0888633	0.100957	0.08704	0.126013
mmu-miR-676-3p	0.0180933	0.08738	0.0160933	0.0972633
mmu-miR-377-3p	0.0832033	0.0488967	0.0520733	0.0855033
mmu-miR-500-3p	0.0304567	0.03416	0.0227633	0.0360667
mmu-miR-99b-5p	0.00992333	0.0259033	0.00960667	0.0251567
mmu-miR-143-5p	0.0687367	0.0110267	0.0581	0.0115367
mmu-miR-208a-5p	0.104437	0.153617	0.110643	0.159547
mmu-miR-335-5p	0.0243833	0.09512	0.0250167	0.0975933
mmu-miR-130b-3p	0.150083	0.03945	0.217817	0.0565067
mmu-miR-146a-5p	0.125293	0.0876233	0.10244	0.08176
mmu-let-7i-5p	0.0256467	0.0566033	0.01898	0.0556633
mmu-miR-483-3p	0.149903	0.0225733	0.117813	0.0258633
mmu-miR-192-5p	0.13011	0.0968	0.13171	0.0923033
mmu-miR-138-5p	0.217	0.165993	0.182137	0.16813
mmu-miR-98-5p	0.0791633	0.0884967	0.0691233	0.08149
mmu-miR-362-5p	0.0223933	0.0547467	0.0306533	0.0704567
mmu-miR-93-5p	0.13479	0.148813	0.111973	0.28895
mmu-miR-664-3p	0.10448	0.16465	0.0801333	0.1651
mmu-miR-365-3p	0.104007	0.108377	0.09726	0.15541
mmu-miR-532-5p	0.152227	0.0305867	0.148077	0.0571233
mmu-miR-342-5p	0.34488	0.07341	0.35236	0.0761833
mmu-miR-125a-3p	0.0925333	0.0355533	0.113157	0.0439067
mmu-miR-22-3p	0.07418	0.02144	0.06381	0.02347
mmu-miR-100-5p	0.0043	0.01375	0.00401333	0.01568
mmu-miR-130b-5p	0.03201	0.17815	0.02267	0.200723
mmu-miR-450a-5p	0.02321	0.18685	0.0242667	0.234333
mmu-miR-296-5p	0.136847	0.0215233	0.135063	0.0241867
mmu-miR-106b-3p	0.128057	0.132707	0.10969	0.10916
mmu-miR-28a-5p	0.14179	0.0690833	0.145787	0.0571867
mmu-let-7e-3p	0.09958	0.175203	0.100027	0.126983
mmu-miR-18a-5p	0.0890267	0.102097	0.07479	0.141823
mmu-miR-15b-5p	0.0145733	0.0765567	0.01674	0.0425833
mmu-miR-300-3p	0.0759967	0.05483	0.0541867	0.0901133
mmu-miR-490-3p	0.141513	0.0256167	0.133287	0.02783
mmu-miR-130a-3p	0.121487	0.04377	0.195683	0.0684133
mmu-miR-467a-5p	0.0085	0.0381067	0.00823667	0.0373633
mmu-miR-320-3p	0.0831467	0.04724	0.0659933	0.0642433
mmu-miR-181c-5p	0.08312	0.0582433	0.06692	0.116717
mmu-miR-340-5p	0.0527733	0.17701	0.0477867	0.159827
mmu-miR-145a-3p	0.13865	0.00958	0.130247	0.01281
mmu-miR-324-5p	0.09038	0.133137	0.0841433	0.172807
mmu-miR-671-5p	0.176893	0.04527	0.185933	0.04358
mmu-miR-28a-3p	0.114053	0.07538	0.0754867	0.104167
mmu-miR-301a-5p	0.0129633	0.0299867	0.0115267	0.0458833
mmu-miR-101b-3p	0.117067	0.0304867	0.102243	0.05508
mmu-miR-26a-5p	0.18371	0.138553	0.164513	0.142057
mmu-miR-210-3p	0.23007	0.0725067	0.24112	0.0839733
mmu-miR-224-5p	0.0698433	0.0235	0.06351	0.0401333
mmu-miR-671-3p	0.229363	0.05525	0.159577	0.0941433
mmu-miR-374b-5p	0.00490667	0.01262	0.00352667	0.0131333
mmu-miR-30a-3p	0.0705033	0.05314	0.04928	0.05542
mmu-miR-431-5p	0.20698	0.0412267	0.20781	0.0394
mmu-miR-128-3p	0.07434	0.0369767	0.0692733	0.0410567
mmu-miR-30e-5p	0.08403	0.137427	0.0716533	0.16796
mmu-miR-872-3p	0.211983	0.0936867	0.241363	0.0912267
mmu-miR-455-3p	0.05105	0.0834433	0.04288	0.0816833
mmu-miR-345-3p	0.175133	0.105427	0.159313	0.108617
mmu-miR-26b-5p	0.152673	0.102093	0.13171	0.100067
mmu-miR-136-5p	0.0411267	0.0380033	0.02004	0.0391467
mmu-miR-1a-3p	0.0213233	0.04159	0.0286933	0.0391467
mmu-miR-674-5p	0.0868567	0.0288667	0.0734233	0.03327
mmu-miR-152-3p	0.0723133	0.0250367	0.0613133	0.02221
mmu-miR-668-3p	0.195197	0.15357	0.18475	0.141433
mmu-miR-17-3p	0.0548667	0.0585167	0.0497267	0.0688733
mmu-miR-24-3p	0.03689	0.156787	0.0278233	0.171993
mmu-miR-1249-3p	0.0996767	0.0605367	0.08175	0.0335533
mmu-let-7i-3p	0.102143	0.0953867	0.0916067	0.164573
mmu-miR-130a-5p	0.01133	0.0468833	0.00916667	0.03171
mmu-miR-29c-3p	0.0800967	0.00615667	0.0692533	0.0161333
mmu-miR-30e-3p	0.0513733	0.0681033	0.0340567	0.07731
mmu-miR-106b-5p	0.0830167	0.119893	0.0605667	0.118927
mmu-miR-30d-3p	0.0811133	0.0890633	0.0744033	0.0917867
mmu-miR-501-5p	0.374093	0.00841	0.361583	0.00985
mmu-miR-221-3p	0.0479667	0.03125	0.0457933	0.02791
mmu-miR-139-3p	0.0897367	0.132897	0.0707733	0.116423
mmu-miR-6540-5p	0.0769667	0.0295267	0.0614867	0.0160533
mmu-miR-143-3p	0.0632533	0.0716833	0.0492833	0.08298
mmu-miR-29a-3p	0.07028	0.00779	0.05032	0.0141633
mmu-miR-301a-3p	0.0861467	0.125423	0.156843	0.113657
mmu-miR-129-5p	0.20832	0.0833733	0.23075	0.0618067
mmu-miR-16-5p	0.15564	0.05839	0.156497	0.07009
mmu-miR-214-3p	0.0983133	0.0324467	0.08618	0.0447933
mmu-miR-361-3p	0.0115633	0.0164733	0.0139933	0.02145
mmu-miR-350-3p	0.0148533	0.0783833	0.01432	0.08302
mmu-miR-1839-5p	0.0245567	0.0531367	0.01961	0.05209
mmu-miR-675-3p	0.0638	0.0424567	0.0649	0.0599267
mmu-miR-376a-3p	0.0860733	0.0276367	0.0578233	0.07638

## Sheet: Intestine
miRNA	WT_fraction_tailed	WT_fraction_trimmed	KO_fraction_tailed	KO_fraction_trimmed
mmu-miR-335-3p	0.0361967	0.0141	0.0872267	0.0420733
mmu-miR-154-3p	0.0239433	0.03845	0.0349067	0.15573
mmu-miR-543-3p	0.0657733	0.0599933	0.06938	0.16988
mmu-miR-7a-5p	0.0619033	0.05203	0.0993033	0.178
mmu-miR-485-3p	0.150517	0.0422033	0.25939	0.0956867
mmu-miR-450b-5p	0.0943133	0.0141067	0.0382867	0.0545
mmu-miR-503-5p	0.176847	0.20176	0.176587	0.241537
mmu-miR-665-3p	0.06953	0.0827267	0.0867533	0.08145
mmu-miR-341-3p	0.0961667	0.104863	0.155917	0.16006
mmu-miR-376b-3p	0.0308433	0.0280567	0.0601733	0.0732533
mmu-miR-210-3p	0.24293	0.0668	0.24598	0.0747367
mmu-miR-409-3p	0.0752133	0.09029	0.0767767	0.100287
mmu-miR-20a-5p	0.0739467	0.148947	0.0505867	0.191457
mmu-miR-7b-5p	0.0409367	0.0608267	0.04511	0.117867
mmu-miR-18b-5p	0.13539	0.165083	0.09773	0.23194
mmu-miR-495-3p	0.03276	0.06198	0.0345533	0.159363
mmu-miR-672-5p	0.0554167	0.177297	0.0593433	0.240523
mmu-miR-376a-3p	0.04366	0.05885	0.0854933	0.0501833
mmu-miR-96-5p	0.04002	0.0680667	0.0374833	0.0858433
mmu-miR-191-5p	0.0397033	0.0395867	0.04011	0.0449933
mmu-miR-101b-3p	0.10316	0.04923	0.1131	0.0517933
mmu-miR-322-5p	0.0627567	0.25167	0.19275	0.212723
mmu-miR-127-5p	0.148553	0.0551267	0.14785	0.0661767
mmu-miR-329-5p	0.0317567	0.100483	0.0207133	0.14315
mmu-miR-33-5p	0.2526	0.122833	0.20769	0.238393
mmu-miR-802-5p	0.06776	0.0167467	0.101667	0.0271933
mmu-miR-223-3p	0.14097	0.148817	0.14252	0.167943
mmu-miR-369-3p	0.05045	0.0412033	0.0640233	0.0762133
mmu-miR-195a-5p	0.111097	0.0371233	0.126987	0.08572
mmu-miR-101a-3p	0.11545	0.01131	0.0766967	0.0211033
mmu-miR-455-3p	0.04266	0.0551067	0.0498867	0.0769733
mmu-miR-34a-5p	0.11751	0.02322	0.130853	0.03626
mmu-miR-673-5p	0.0322233	0.0492433	0.0444367	0.0716533
mmu-miR-342-3p	0.0193967	0.0375467	0.0107067	0.05374
mmu-miR-322-3p	0.0063	0.0561	0.01354	0.0677467
mmu-miR-666-3p	0.210603	0.209297	0.23617	0.155963
mmu-miR-219a-5p	0.0662167	0.114807	0.06857	0.13617
mmu-miR-574-3p	0.120273	0.0811333	0.154743	0.114247
mmu-miR-137-3p	0.120793	0.118627	0.06632	0.108803
mmu-miR-122-5p	0.0150367	0.0207167	0.0145133	0.0970667
mmu-miR-296-5p	0.114467	0.0264667	0.117697	0.0368033
mmu-miR-411-3p	0.01112	0.01792	0.0156633	0.0859933
mmu-miR-532-3p	0.162193	0.0366	0.17457	0.06937
mmu-miR-200b-5p	0.0571733	0.0410667	0.0716367	0.0774767
mmu-miR-93-3p	0.119173	0.05876	0.149373	0.06165
mmu-miR-542-3p	0.195887	0.0165767	0.111147	0.0351933
mmu-miR-300-3p	0.0312233	0.118763	0.0429033	0.0919967
mmu-miR-382-5p	0.10804	0.116987	0.0894233	0.150503
mmu-miR-125a-5p	0.0174967	0.13431	0.0222667	0.2095
mmu-miR-9-5p	0.0319867	0.103167	0.0335967	0.181297
mmu-miR-421-3p	0.200327	0.16228	0.20001	0.21208
mmu-miR-92a-3p	0.2543	0.0260267	0.27732	0.0335267
mmu-miR-126a-5p	0.0152133	0.09913	0.0176267	0.136387
mmu-miR-29c-3p	0.0630133	0.00811667	0.0658667	0.01194
mmu-miR-150-5p	0.00851333	0.08902	0.00710333	0.115633
mmu-miR-21a-3p	0.04182	0.10987	0.08711	0.151857
mmu-miR-350-3p	0.0236833	0.0994633	0.0274767	0.103717
mmu-miR-215-3p	0.0564267	0.0445533	0.0751833	0.103683
mmu-miR-675-5p	0.0797067	0.0443833	0.0642333	0.0741333
mmu-miR-146a-5p	0.100857	0.08276	0.0772667	0.0984333
mmu-miR-380-3p	0.18697	0.03851	0.169343	0.10224
mmu-miR-335-5p	0.0364233	0.09714	0.0399767	0.173057
mmu-miR-501-3p	0.0834867	0.0416067	0.0771867	0.0674533
mmu-miR-377-3p	0.0533133	0.0372033	0.06248	0.05761
mmu-miR-450a-5p	0.0441367	0.0137267	0.05715	0.02657
mmu-miR-410-3p	0.14498	0.0273467	0.236073	0.0470167
mmu-miR-192-5p	0.07715	0.0432833	0.0862033	0.0569133
mmu-miR-700-5p	0.272373	0.0935833	0.28395	0.13812
mmu-miR-203-3p	0.14108	0.165343	0.102303	0.17279
mmu-miR-18a-5p	0.0993133	0.115767	0.0857633	0.10929
mmu-miR-669c-5p	0.0343033	0.0274067	0.0239067	0.0538467
mmu-miR-127-3p	0.338133	0.0829967	0.2895	0.0977767
mmu-miR-1191a	0.162807	0.05331	0.144383	0.0546833
mmu-miR-106b-5p	0.0743633	0.118697	0.0795633	0.128263
mmu-miR-152-3p	0.07631	0.0342167	0.07242	0.0541833
mmu-miR-19a-3p	0.05823	0.0340933	0.0825967	0.0422767
mmu-miR-181c-5p	0.0471867	0.13185	0.05515	0.144923
mmu-miR-214-3p	0.348227	0.0526667	0.319247	0.0838567
mmu-miR-5100	0.00416333	0.0375	0.0217367	0.0444033
mmu-miR-187-3p	0.1696	0.0950267	0.196457	0.107373
mmu-miR-190a-5p	0.125563	0.0278467	0.128923	0.0412333
mmu-miR-369-5p	0.046	0.0304333	0.0464733	0.0502933
mmu-miR-31-3p	0.0586533	0.118407	0.04959	0.156717
mmu-miR-344-3p	0.0653467	0.0569767	0.0702067	0.0814
mmu-miR-134-5p	0.108823	0.0250667	0.105823	0.05423
mmu-miR-669d-5p	0.177027	0.11732	0.114637	0.118153
mmu-miR-758-3p	0.143797	0.0890367	0.142617	0.160143
mmu-miR-186-5p	0.166847	0.123153	0.147727	0.134867
mmu-miR-30d-5p	0.10712	0.186447	0.0931333	0.220323
mmu-miR-130a-5p	0.02065	0.178757	0.03321	0.284003
mmu-miR-379-3p	0.00651	0.0898867	0.0132933	0.244923
mmu-miR-467a-5p	0.12721	0.0304867	0.15666	0.0504067
mmu-miR-181c-3p	0.0892267	0.04515	0.112167	0.0682967
mmu-miR-93-5p	0.19577	0.25479	0.12561	0.265427
mmu-miR-340-3p	0.05394	0.0532667	0.0443833	0.106483
mmu-miR-124-3p	0.105527	0.156893	0.118493	0.11847
mmu-miR-1981-3p	0.01125	0.02697	0.00767333	0.03793
mmu-miR-10b-3p	0.0352	0.07621	0.07106	0.0812367
mmu-miR-145a-5p	0.16825	0.238087	0.176587	0.274743
mmu-miR-542-5p	0.0947967	0.15854	0.14837	0.1698
mmu-miR-221-3p	0.0371533	0.0428833	0.0331	0.0924933
mmu-miR-224-5p	0.11191	0.0429433	0.07257	0.0771733
mmu-miR-155-5p	0.100743	0.198443	0.0471	0.30268
mmu-miR-27b-5p	0.12321	0.0433633	0.10675	0.0759167
mmu-miR-21a-5p	0.0855033	0.0666667	0.05128	0.0973567
mmu-miR-361-5p	0.16858	0.180247	0.129647	0.16232
mmu-miR-434-3p	0.0350833	0.0393267	0.0444533	0.0646967
mmu-miR-214-5p	0.0362833	0.0889067	0.0413867	0.123397
mmu-miR-17-3p	0.0613267	0.0928033	0.0563567	0.06967
mmu-miR-380-5p	0.0154967	0.15914	0.01009	0.16293
mmu-miR-106b-3p	0.127497	0.16395	0.116527	0.16652
mmu-miR-1a-3p	0.0377167	0.05586	0.0310367	0.0798433
mmu-miR-151-5p	0.0888333	0.0368233	0.104283	0.06229
mmu-miR-877-3p	0.192437	0.19735	0.219667	0.175063
mmu-miR-374b-5p	0.1544	0.01209	0.143093	0.0200967
mmu-miR-106a-5p	0.06829	0.133353	0.05015	0.190597
mmu-miR-152-5p	0.0430233	0.0396767	0.0274	0.05616
mmu-miR-218-5p	0.0241967	0.01477	0.0260967	0.0260867
mmu-miR-99b-3p	0.22542	0.153737	0.226347	0.189213
mmu-miR-20b-5p	0.0707933	0.11735	0.0508667	0.147117
mmu-miR-375-3p	0.0774133	0.0611833	0.0863467	0.0784467
mmu-miR-16-5p	0.142453	0.07348	0.15209	0.11368
mmu-miR-185-5p	0.12848	0.0857533	0.116713	0.102203
mmu-miR-222-3p	0.0992933	0.180193	0.0636567	0.16421
mmu-miR-671-5p	0.155103	0.0399633	0.11076	0.0803167
mmu-miR-1843b-5p	0.04	0.0182333	0.04891	0.01064
mmu-miR-301a-5p	0.0208467	0.0398267	0.0340433	0.0695467
mmu-miR-15b-3p	0.04028	0.02815	0.0481167	0.0556867
mmu-miR-362-5p	0.03206	0.0463	0.00499667	0.0865967
mmu-miR-494-3p	0.06848	0.115467	0.0760833	0.118353
mmu-miR-17-5p	0.0624533	0.152617	0.0447867	0.205337
mmu-miR-136-3p	0.0661333	0.02095	0.06758	0.03933
mmu-miR-136-5p	0.01516	0.0240933	0.03525	0.04612
mmu-miR-146b-5p	0.0789867	0.1335	0.0617933	0.132177
mmu-miR-484	0.0898533	0.161197	0.104517	0.150343
mmu-miR-24-3p	0.0388633	0.204617	0.03668	0.23989
mmu-miR-141-5p	0.221163	0.105537	0.222137	0.130947
mmu-miR-320-3p	0.0726433	0.0704133	0.0532167	0.102577
mmu-miR-26b-5p	0.126097	0.10537	0.129077	0.1431
mmu-miR-708-3p	0.00360667	0.01549	0.01165	0.0183167
mmu-miR-1843a-5p	0.0394067	0.0806367	0.0311767	0.0837767
mmu-miR-872-3p	0.165763	0.10628	0.163473	0.140997
mmu-miR-200c-3p	0.0947467	0.02349	0.101783	0.03914
mmu-miR-10a-3p	0.123287	0.0993367	0.132343	0.136547
mmu-miR-379-5p	0.1533	0.0784233	0.138043	0.174847
mmu-miR-126a-3p	0.09447	0.0979	0.106977	0.130717
mmu-miR-154-5p	0.17294	0.0452333	0.151737	0.0438833
mmu-miR-431-5p	0.167627	0.0415833	0.191337	0.05398
mmu-miR-505-3p	0.140333	0.0247367	0.147773	0.03644
mmu-miR-700-3p	0.1726	0.03803	0.18695	0.05883
mmu-miR-455-5p	0.0371133	0.0624167	0.03556	0.10537
mmu-miR-196b-5p	0.0401767	0.0401933	0.0354867	0.06603
mmu-miR-675-3p	0.0552467	0.03907	0.04975	0.0898467
mmu-miR-674-3p	0.120917	0.01103	0.0859167	0.0414433
mmu-miR-199b-5p	0.11061	0.01289	0.10097	0.0289467
mmu-miR-329-3p	0.0161533	0.151987	0.0232367	0.189743
mmu-miR-98-5p	0.0659833	0.0939733	0.0645767	0.150963
mmu-miR-31-5p	0.05679	0.08436	0.0517033	0.0941767
mmu-miR-153-3p	0.0259667	0.02472	0.0447567	0.0418667
mmu-miR-130b-5p	0.03662	0.14183	0.05134	0.19291
mmu-miR-3068-5p	0.132087	0.115797	0.130847	0.200643
mmu-miR-345-3p	0.16072	0.11839	0.179443	0.12853
mmu-miR-26a-5p	0.138083	0.14078	0.142797	0.15525
mmu-miR-29b-3p	0.0606233	0.0153533	0.118157	0.0359767
mmu-let-7i-3p	0.186583	0.224163	0.266907	0.165337
mmu-miR-188-5p	0.0960933	0.258037	0.132467	0.237723
mmu-miR-129-5p	0.09744	0.0872833	0.117663	0.09734
mmu-miR-328-3p	0.03947	0.07545	0.0389533	0.09993
mmu-miR-483-3p	0.108577	0.0564233	0.107143	0.0880133
mmu-miR-32-5p	0.02827	0.0577767	0.0766	0.0613933
mmu-miR-541-5p	0.159787	0.114043	0.07214	0.16671
mmu-miR-193a-3p	0.0655	0.09	0.1214	0.131153
mmu-miR-181a-5p	0.0645733	0.1836	0.0452	0.253623
mmu-miR-433-5p	0.0553533	0.0547367	0.06439	0.0640133
mmu-miR-431-3p	0.18024	0.0763467	0.19213	0.07186
mmu-miR-182-5p	0.133137	0.19868	0.0970967	0.26117
mmu-miR-296-3p	0.29626	0.19087	0.292423	0.18297
mmu-miR-877-5p	0.131373	0.164077	0.0445833	0.20024
mmu-miR-205-5p	0.0507033	0.107727	0.05096	0.129867
mmu-miR-142a-3p	0.03696	0.0263867	0.0366367	0.03779
mmu-let-7d-5p	0.0979867	0.115283	0.102903	0.163367
mmu-miR-337-5p	0.0377667	0.0505933	0.0437933	0.101857
mmu-miR-29a-3p	0.0394233	0.0112	0.0640567	0.0214833
mmu-miR-497a-5p	0.0941933	0.01486	0.155163	0.04756
mmu-miR-185-3p	0.151577	0.0589967	0.16967	0.0812333
mmu-miR-434-5p	0.0108933	0.0326633	0.0109533	0.0426033
mmu-miR-326-3p	0.219453	0.0431467	0.242827	0.0701533
mmu-miR-200a-5p	0.13689	0.03509	0.11144	0.07654
mmu-miR-582-5p	0.00744333	0.128843	0.0110833	0.134693
mmu-miR-181b-5p	0.203577	0.229947	0.180077	0.266087
mmu-miR-28a-5p	0.151847	0.0735933	0.115497	0.132473
mmu-miR-3099-3p	0.0378467	0.30833	0.0161067	0.34856
mmu-miR-215-5p	0.0152167	0.0180233	0.0160933	0.0284533
mmu-miR-125a-3p	0.08146	0.0446467	0.0783233	0.0839367
mmu-miR-1839-5p	0.0206267	0.0544667	0.0201633	0.0887533
mmu-miR-574-5p	0.25775	0.0433833	0.21608	0.0575033
mmu-miR-28a-3p	0.08577	0.0988767	0.0818133	0.1332
mmu-miR-194-5p	0.104953	0.09867	0.08742	0.0907467
mmu-miR-337-3p	0.102293	0.0466167	0.11045	0.0549833
mmu-miR-92b-3p	0.12778	0.216147	0.204917	0.25119
mmu-miR-30b-3p	0.10844	0.0858267	0.103473	0.123477
mmu-miR-411-5p	0.0575967	0.0885	0.0783133	0.139723
mmu-miR-25-3p	0.0738467	0.10264	0.07249	0.147353
mmu-miR-301b-5p	0.0416967	0.05172	0.0424533	0.10858
mmu-miR-10b-5p	0.23143	0.0473567	0.194977	0.0773167
mmu-miR-331-3p	0.04389	0.0259833	0.05446	0.04603
mmu-miR-183-5p	0.12438	0.0512767	0.12148	0.04307
mmu-miR-412-5p	0.0217267	0.00734333	0.0256733	0.0160967
mmu-miR-22-3p	0.09413	0.0285233	0.08537	0.06168
mmu-miR-669l-5p	0.0115467	0.0563667	0.0146933	0.103223
mmu-miR-370-3p	0.0954467	0.0414367	0.0835967	0.0525033
mmu-miR-539-5p	0.10397	0.02417	0.10488	0.04947
mmu-miR-100-5p	0.13359	0.0174067	0.110493	0.02831
mmu-miR-429-3p	0.147247	0.0915533	0.138693	0.0819767
mmu-miR-483-5p	0.0318	0.122783	0.02262	0.16831
mmu-miR-330-5p	0.2243	0.03964	0.26119	0.0666233
mmu-miR-676-3p	0.02448	0.0979433	0.0236267	0.0973167
mmu-miR-149-5p	0.18283	0.155573	0.197	0.210693
mmu-miR-125b-5p	0.0401767	0.120417	0.0442067	0.132767
mmu-miR-196a-5p	0.046	0.0406533	0.03768	0.07571
mmu-miR-143-5p	0.182013	0.0127033	0.1901	0.0213033
mmu-miR-15b-5p	0.01279	0.0674567	0.0220167	0.13933
mmu-miR-376a-5p	0.199253	0.0924833	0.106657	0.14409
mmu-miR-499-5p	0.0298133	0.02633	0.0415633	0.0566433
mmu-miR-365-3p	0.171907	0.0989367	0.18935	0.101333
mmu-miR-138-5p	0.188573	0.239593	0.11105	0.227193
mmu-miR-140-5p	0.01913	0.209867	0.0220467	0.180777
mmu-miR-598-3p	0.121783	0.3102	0.0907667	0.32716
mmu-miR-298-5p	0.228747	0.0952867	0.20508	0.107487
mmu-miR-99b-5p	0.120723	0.0398467	0.103693	0.0433933
mmu-miR-141-3p	0.0962133	0.184057	0.128857	0.194977
mmu-miR-193b-3p	0.149227	0.116863	0.145383	0.162017
mmu-miR-145a-3p	0.128667	0.0157533	0.139303	0.0323133
mmu-miR-451a	0.312733	0.0288033	0.267107	0.0526267
mmu-miR-323-3p	0.05267	0.02289	0.0749267	0.03723
mmu-miR-18a-3p	0.134927	0.174153	0.142583	0.19433
mmu-miR-433-3p	0.20548	0.05913	0.188137	0.08229
mmu-let-7d-3p	0.0235533	0.115833	0.04002	0.15716
mmu-miR-299a-5p	0.0985633	0.11197	0.0879833	0.136177
mmu-miR-666-5p	0.474307	0.191837	0.55035	0.190873
mmu-miR-345-5p	0.143093	0.07964	0.153433	0.09241
mmu-let-7b-5p	0.0984133	0.12798	0.09735	0.15365
mmu-let-7i-5p	0.0199133	0.07016	0.026	0.104863
mmu-miR-423-5p	0.0327733	0.147063	0.0403533	0.167917
mmu-miR-30a-5p	0.0789367	0.124987	0.0778267	0.17054
mmu-miR-493-5p	0.0563767	0.0464933	0.09205	0.0660867
mmu-miR-540-3p	0.26418	0.126903	0.268737	0.146237
mmu-miR-532-5p	0.150193	0.0486767	0.122157	0.06231
mmu-miR-744-5p	0.154277	0.0529767	0.164473	0.0809167
mmu-miR-200b-3p	0.102007	0.10156	0.08311	0.11906
mmu-miR-22-5p	0.0602767	0.0312067	0.0626033	0.0797533
mmu-miR-135a-5p	0.0219867	0.02189	0.0354567	0.03153
mmu-miR-378a-5p	0.0929233	0.13983	0.0915867	0.145497
mmu-miR-34c-5p	0.0621733	0.147617	0.05298	0.25581
mmu-miR-301b-3p	0.09049	0.118227	0.0501733	0.254843
mmu-miR-132-3p	0.0487433	0.0467033	0.0476233	0.06621
mmu-miR-490-3p	0.155923	0.0422233	0.114463	0.0520667
mmu-miR-671-3p	0.132107	0.0923433	0.138947	0.162623
mmu-miR-199a-5p	0.0816167	0.02854	0.07257	0.0593333
mmu-miR-142a-5p	0.0982	0.1759	0.202277	0.21788
mmu-miR-340-5p	0.0396833	0.04547	0.04454	0.07559
mmu-miR-301a-3p	0.12902	0	0.04384	0
mmu-miR-324-3p	0.103047	0.119917	0.11387	0.141537
mmu-miR-139-3p	0.0689733	0.109487	0.0771933	0.0981433
mmu-miR-376c-3p	0.11311	0.0682067	0.08932	0.0552867
mmu-miR-1981-5p	0.10501	0.07804	0.06981	0.14144
mmu-miR-203b-3p	0.102333	0.0389467	0.07743	0.101613
mmu-miR-668-3p	0.0431233	0.195453	0.02089	0.28362
mmu-miR-381-3p	0.0230333	0.0292567	0.0439533	0.0446033
mmu-miR-30d-3p	0.134977	0.08838	0.07717	0.161083
mmu-miR-487b-3p	0.01809	0.137343	0.02937	0.159043
mmu-miR-181d-5p	0.1616	0.157267	0.17355	0.173427
mmu-miR-130b-3p	0.16447	0.0728667	0.1185	0.09009
mmu-miR-23a-5p	0.0612533	0.0525067	0.0738633	0.0646
mmu-miR-30e-5p	0.0687833	0.10763	0.06841	0.186597
mmu-miR-351-5p	0.131857	0.206147	0.0823733	0.242027
mmu-miR-490-5p	0.140163	0.0830433	0.148947	0.0814333
mmu-miR-342-5p	0.255393	0.0857933	0.165633	0.14617
mmu-miR-148b-3p	0.0750667	0.0311767	0.0596067	0.0485867
mmu-miR-200a-3p	0.0715167	0.1526	0.09259	0.17163
mmu-miR-501-5p	0.0570567	0.017	0.0151533	0.04185
mmu-miR-15a-5p	0.06775	0.01035	0.0848267	0.0190667
mmu-miR-30a-3p	0.0693267	0.211367	0.0663433	0.305137
mmu-miR-485-5p	0.09506	0.06381	0.0916167	0.0980333
mmu-miR-708-5p	0.17271	0.03455	0.14118	0.05011
mmu-miR-148a-3p	0.0422933	0.0288033	0.0394633	0.0539067
mmu-miR-192-3p	0.0333333	0.120287	0.0343767	0.128717
mmu-let-7g-5p	0.0723267	0.09293	0.0790067	0.125813
mmu-miR-652-3p	0.08997	0.181413	0.0786567	0.21018
mmu-miR-9-3p	0.0565733	0.0344567	0.0534	0.05342
mmu-miR-467e-5p	0.0412867	0.0655733	0.0423867	0.09338
mmu-miR-212-3p	0.107497	0.07014	0.0905167	0.122703
mmu-miR-10a-5p	0.0903567	0.04384	0.0728633	0.05116
mmu-miR-324-5p	0.110867	0.176393	0.102513	0.17732
mmu-miR-872-5p	0.0412567	0.139417	0.0452733	0.18328
mmu-miR-425-3p	0.286387	0.12324	0.29355	0.173963
mmu-miR-19b-3p	0.0219333	0.0482167	0.04506	0.0487933
mmu-miR-425-5p	0.01833	0.0530633	0.0119567	0.0969733
mmu-miR-669b-5p	0.04199	0.0895067	0.0459267	0.205973
mmu-miR-144-3p	0.0214767	0.12077	0.0552533	0.15468
mmu-miR-361-3p	0.0129	0.01587	0.00803	0.0341533
mmu-miR-143-3p	0.07212	0.0825533	0.0650967	0.0837
mmu-miR-500-3p	0.0234433	0.0323567	0.03797	0.05268
mmu-miR-144-5p	0.0595167	0.03845	0.0678833	0.0530267
mmu-miR-130a-3p	0.165057	0.0715267	0.0957533	0.07047
mmu-miR-339-5p	0.0854567	0.0188133	0.0831267	0.03064
mmu-let-7f-5p	0.04114	0.0731467	0.04719	0.104293
mmu-miR-423-3p	0.17076	0.0760333	0.162413	0.115407
mmu-miR-615-3p	0.145113	0.0229967	0.150643	0.03602
mmu-miR-139-5p	0.0887933	0.0967367	0.08581	0.153777
mmu-miR-770-3p	0.227957	0.184527	0.246013	0.257737
mmu-miR-363-3p	0.0275267	0.00939667	0.02398	0.0264
mmu-miR-1198-5p	0.17316	0.0955033	0.177863	0.121037
mmu-miR-496a-3p	0.0202367	0.0146267	0.0344567	0.0298133
mmu-miR-148a-5p	0.0100767	0.165353	0.0310867	0.142663
mmu-miR-140-3p	0.154227	0.0708433	0.13694	0.0901733
mmu-miR-378b	0.0721233	0.13308	0.09573	0.15478
mmu-miR-99a-5p	0.00592	0.02649	0.00880333	0.0239467
mmu-let-7e-5p	0.0478467	0.141243	0.0521233	0.18793
mmu-miR-30e-3p	0.05408	0.206413	0.0511267	0.32931
mmu-miR-362-3p	0.02342	0.0374633	0.02802	0.0618133
mmu-miR-151-3p	0.1636	0.14409	0.167007	0.160043
mmu-miR-1247-5p	0.1386	0.0741667	0.161473	0.156527
mmu-miR-674-5p	0.08432	0.044	0.0739333	0.0655867
mmu-miR-582-3p	0.04964	0.01847	0.0353033	0.0433633
mmu-miR-1983	0.15627	0.09224	0.166697	0.108793
mmu-miR-338-3p	0.01478	0.09837	0.01703	0.0837533
mmu-miR-128-3p	0.0777	0.05154	0.0812067	0.0781033
mmu-miR-350-5p	0.106013	0.1329	0.0730767	0.151417

## Sheet: Kidney
miRNA	WT_fraction_tailed	WT_fraction_trimmed	KO_fraction_tailed	KO_fraction_trimmed
mmu-miR-335-3p	0.0557333	0.0457167	0.122333	0.06113
mmu-miR-7a-5p	0.109257	0.0613733	0.155353	0.134467
mmu-miR-154-3p	0.04552	0.0741533	0.0523733	0.145327
mmu-miR-485-3p	0.2548	0.0653633	0.42417	0.0834767
mmu-miR-450b-5p	0.08731	0.0198233	0.0473567	0.0489133
mmu-miR-543-3p	0.0944667	0.0981633	0.110643	0.141357
mmu-miR-503-5p	0.14431	0.173287	0.179593	0.229623
mmu-miR-665-3p	0.123943	0.04215	0.15179	0.0557767
mmu-miR-376b-3p	0.0535533	0.0267867	0.0757067	0.0535867
mmu-miR-322-5p	0.0793567	0.24082	0.127333	0.232993
mmu-miR-672-5p	0.07052	0.199887	0.0704267	0.218893
mmu-miR-409-3p	0.137743	0.08091	0.144727	0.0799233
mmu-miR-495-3p	0.0638033	0.104467	0.0480067	0.16328
mmu-miR-92a-3p	0.255627	0.0393367	0.28178	0.0415733
mmu-miR-341-3p	0.148563	0.06613	0.147587	0.136387
mmu-miR-494-3p	0.0933367	0.105843	0.0781267	0.0937267
mmu-miR-150-5p	0.0117367	0.12186	0.0100933	0.11267
mmu-miR-96-5p	0.0392233	0.0963033	0.0390733	0.09113
mmu-miR-93-5p	0.151437	0.21357	0.12255	0.259993
mmu-miR-155-5p	0.19202	0.184307	0.176493	0.21151
mmu-miR-411-3p	0.0178267	0.0189633	0.0143733	0.0445967
mmu-miR-196b-5p	0.08357	0.0647433	0.08895	0.0775933
mmu-miR-145a-5p	0.122627	0.163807	0.129667	0.180673
mmu-miR-20a-5p	0.05212	0.150417	0.0447933	0.203837
mmu-miR-125b-5p	0.03687	0.134447	0.03293	0.13855
mmu-miR-744-5p	0.05544	0.07164	0.0527033	0.0743233
mmu-miR-99b-3p	0.3038	0.145293	0.296067	0.1476
mmu-miR-299a-5p	0.0879267	0.0539633	0.07049	0.1043
mmu-miR-350-3p	0.03805	0.0708733	0.0359067	0.0901367
mmu-miR-144-3p	0.147697	0.0389267	0.0983833	0.114817
mmu-miR-221-3p	0.0599733	0.08144	0.05609	0.0817133
mmu-miR-136-5p	0.05574	0.10331	0.0671367	0.135783
mmu-miR-17-5p	0.0496633	0.159273	0.0435867	0.215917
mmu-miR-210-5p	0.0267867	0.145173	0.04007	0.10298
mmu-miR-1a-3p	0.03331	0.0491567	0.0221133	0.0659433
mmu-miR-218-5p	0.0337933	0.03952	0.0286033	0.0238733
mmu-miR-122-5p	0.0159633	0.08317	0.02861	0.07626
mmu-miR-365-3p	0.16823	0.0637633	0.135627	0.0905067
mmu-miR-222-3p	0.14038	0.168927	0.12503	0.16026
mmu-miR-329-3p	0.0350367	0.144867	0.0387	0.148277
mmu-miR-194-5p	0.111913	0.0924067	0.11403	0.1086
mmu-miR-673-5p	0.05708	0.0460867	0.0528367	0.05456
mmu-miR-31-3p	0.0698233	0.07255	0.0639133	0.0698833
mmu-miR-125a-5p	0.0219533	0.151857	0.0193433	0.13856
mmu-miR-377-3p	0.09014	0.0366133	0.0899533	0.05418
mmu-miR-199a-5p	0.0816033	0.0632433	0.07678	0.0702567
mmu-miR-6944-3p	0.09727	0.12011	0.11964	0.124777
mmu-miR-337-3p	0.124303	0.06578	0.131623	0.05535
mmu-miR-99a-5p	0.00756667	0.01246	0.00715667	0.01673
mmu-miR-802-5p	0.0984533	0.0264867	0.0886167	0.0339567
mmu-miR-652-5p	0.0805467	0.07642	0.06545	0.12814
mmu-miR-380-3p	0.244123	0.0418967	0.192703	0.07895
mmu-miR-455-3p	0.0524	0.04424	0.0495267	0.07477
mmu-miR-223-3p	0.19352	0.0919267	0.15071	0.126213
mmu-miR-362-5p	0.180547	0.0577167	0.177003	0.0714267
mmu-miR-27a-5p	0.0160767	0.15639	0.00903667	0.14526
mmu-miR-667-3p	0.133423	0.21734	0.115167	0.161867
mmu-miR-379-3p	0.0141833	0.0813533	0.0115867	0.236887
mmu-miR-20a-3p	0.0449033	0.15672	0.0306367	0.18151
mmu-miR-106b-3p	0.165933	0.0893167	0.144827	0.13172
mmu-miR-345-5p	0.1806	0.0710633	0.168013	0.07981
mmu-miR-141-3p	0.13009	0.0703	0.131647	0.0768667
mmu-miR-532-3p	0.0530567	0.0479567	0.05564	0.0477633
mmu-miR-183-5p	0.13113	0.04701	0.12945	0.05219
mmu-miR-193a-3p	0.144023	0.08777	0.142823	0.121303
mmu-miR-376c-3p	0.0997567	0.0413633	0.07361	0.0456367
mmu-miR-31-5p	0.0765833	0.141073	0.0827067	0.14048
mmu-miR-181c-3p	0.08936	0.0605433	0.10475	0.0565533
mmu-miR-22-3p	0.0490033	0.03764	0.0594033	0.04422
mmu-miR-140-5p	0.02258	0.131753	0.0209133	0.167887
mmu-miR-467a-5p	0.14739	0.0158	0.15365	0.02606
mmu-miR-181b-5p	0.17765	0.15772	0.149587	0.176513
mmu-miR-466i-3p	0.20743	0.0552267	0.23408	0.124547
mmu-miR-20b-5p	0.04792	0.140277	0.0471533	0.165477
mmu-miR-154-5p	0.163817	0.06532	0.15762	0.05568
mmu-miR-191-5p	0.0739367	0.0557233	0.0607833	0.05277
mmu-miR-138-5p	0.211087	0.148603	0.25368	0.169097
mmu-miR-19b-3p	0.0441233	0.0628	0.0365867	0.0695133
mmu-miR-331-3p	0.325317	0.06652	0.10673	0.0829433
mmu-miR-142a-3p	0.0479267	0.0703833	0.03959	0.0714767
mmu-miR-342-3p	0.0307033	0.0319833	0.0257533	0.0452633
mmu-miR-199b-5p	0.12033	0.182487	0.111383	0.166817
mmu-miR-339-5p	0.14697	0.03694	0.11789	0.105903
mmu-miR-669p-3p	0.0455533	0.10128	0.0396167	0.12585
mmu-miR-130a-3p	0.155937	0.0508667	0.1406	0.0538333
mmu-miR-214-5p	0.0485733	0.143947	0.03627	0.16037
mmu-miR-483-5p	0.0540133	0.165227	0.04292	0.168743
mmu-miR-149-5p	0.26274	0.0972467	0.253893	0.11976
mmu-miR-1247-5p	0.166113	0.103673	0.175327	0.137183
mmu-miR-411-5p	0.0655167	0.0711133	0.0692533	0.0978867
mmu-miR-363-3p	0.01938	0.0119267	0.0297367	0.0188767
mmu-miR-25-3p	0.09081	0.112697	0.07654	0.119607
mmu-miR-214-3p	0.106917	0.05507	0.0936667	0.0653333
mmu-miR-106b-5p	0.101657	0.11792	0.0835233	0.144547
mmu-miR-351-3p	0.10095	0.0740267	0.07673	0.0748567
mmu-miR-574-3p	0.215587	0.0320667	0.169217	0.0612933
mmu-miR-206-3p	0.0308833	0.0682667	0.04332	0.0611567
mmu-miR-297c-5p	0.116207	0.05395	0.143613	0.0687433
mmu-miR-181d-5p	0.264263	0.0967467	0.235177	0.104773
mmu-miR-19a-3p	0.0815967	0.0564933	0.0787833	0.0668267
mmu-miR-205-5p	0.0511333	0.128353	0.05792	0.114187
mmu-miR-378b	0.139857	0.149807	0.126063	0.18463
mmu-miR-92b-3p	0.239587	0.0980033	0.226937	0.148277
mmu-miR-29c-3p	0.101697	0.01693	0.07996	0.0158767
mmu-miR-676-3p	0.0330033	0.0953267	0.0255233	0.09877
mmu-miR-431-5p	0.10843	0.0172367	0.0992733	0.0357933
mmu-miR-100-5p	0.00727	0.01092	0.00663	0.0190133
mmu-miR-320-3p	0.10289	0.101497	0.0732	0.11971
mmu-miR-106a-5p	0.0492333	0.15406	0.04572	0.194207
mmu-miR-135b-5p	0.0241967	0.0552967	0.0156933	0.05703
mmu-miR-195a-5p	0.151307	0.0649867	0.136413	0.07793
mmu-miR-142a-5p	0.0716567	0.0671767	0.0684167	0.12926
mmu-miR-501-3p	0.109833	0.07457	0.118953	0.0903433
mmu-miR-877-5p	0.185273	0.228643	0.146023	0.258263
mmu-miR-15a-5p	0.04755	0.0119933	0.05692	0.0144
mmu-miR-204-5p	0.0352267	0.0373967	0.0426233	0.04838
mmu-miR-1839-3p	0.10316	0.0273067	0.0997167	0.0623233
mmu-miR-196a-5p	0.0756433	0.0576367	0.07667	0.0712767
mmu-miR-143-3p	0.102483	0.05372	0.0988	0.07409
mmu-miR-540-5p	0.179487	0.137713	0.13944	0.17266
mmu-miR-434-5p	0.0220233	0.00981	0.0171867	0.02378
mmu-miR-203-3p	0.100913	0.111717	0.124657	0.157227
mmu-miR-381-3p	0.0686867	0.0332633	0.0636267	0.04063
mmu-miR-29b-3p	0.11884	0.02997	0.181663	0.0469833
mmu-miR-675-5p	0.127307	0.0545	0.129017	0.0517433
mmu-miR-32-5p	0.01545	0.0192967	0.0132	0.0266967
mmu-miR-30a-3p	0.0564333	0.0230633	0.0505267	0.0275733
mmu-miR-369-5p	0.0588267	0.0307067	0.0603267	0.0484067
mmu-miR-345-3p	0.233963	0.0957033	0.191343	0.129943
mmu-miR-98-3p	0.0498833	0.1524	0.0221933	0.13897
mmu-miR-425-3p	0.364777	0.109507	0.27685	0.166433
mmu-miR-192-5p	0.111067	0.0517033	0.08096	0.0697467
mmu-miR-3068-5p	0.247867	0.146953	0.19836	0.15656
mmu-miR-615-3p	0.201877	0.0247533	0.18284	0.02481
mmu-miR-296-3p	0.349963	0.153007	0.350217	0.14743
mmu-miR-338-3p	0.0157	0.0664633	0.0215833	0.0575167
mmu-miR-484	0.13551	0.118753	0.125443	0.1455
mmu-miR-3099-3p	0.117073	0.179887	0.0859767	0.261447
mmu-miR-129-5p	0.240593	0.07464	0.210967	0.0858567
mmu-miR-30e-3p	0.0580167	0.0191367	0.05256	0.0267633
mmu-miR-151-3p	0.210103	0.131667	0.199233	0.160337
mmu-miR-193b-3p	0.22242	0.0773733	0.201387	0.105697
mmu-miR-344-3p	0.0923367	0.133177	0.0751767	0.100227
mmu-miR-503-3p	0.06394	0.0518333	0.0640733	0.06958
mmu-miR-212-3p	0.17842	0.170403	0.146933	0.222457
mmu-miR-143-5p	0.08102	0.0168967	0.06816	0.0190033
mmu-miR-351-5p	0.22223	0.155183	0.17284	0.180987
mmu-miR-434-3p	0.04213	0.02302	0.0349133	0.03981
mmu-miR-181a-5p	0.0939767	0.133833	0.08959	0.159163
mmu-miR-532-5p	0.163227	0.07203	0.161843	0.0785467
mmu-miR-340-5p	0.0559967	0.0569167	0.04913	0.0754867
mmu-miR-467d-5p	0.0238633	0.04103	0.01762	0.0448767
mmu-miR-146a-5p	0.09642	0.0796633	0.0809033	0.0834633
mmu-miR-582-5p	0.01649	0.11592	0.0231	0.152617
mmu-miR-10b-5p	0.08608	0.04302	0.0818033	0.0441433
mmu-miR-1198-5p	0.240107	0.117693	0.2132	0.129737
mmu-miR-374b-5p	0.0106167	0.0316	0.00814	0.0341033
mmu-miR-301b-3p	0.0836233	0.19258	0.0759667	0.23207
mmu-miR-671-5p	0.23152	0.04932	0.191693	0.0878467
mmu-miR-1981-5p	0.1449	0.123367	0.123117	0.145713
mmu-miR-700-5p	0.06137	0.10127	0.0560933	0.09007
mmu-miR-145a-3p	0.16292	0.0414733	0.140467	0.0389067
mmu-miR-700-3p	0.27518	0.10304	0.22972	0.18648
mmu-miR-33-5p	0.198527	0.13316	0.144987	0.256453
mmu-miR-3102-3p	0.110307	0.08032	0.0684533	0.0976867
mmu-miR-423-3p	0.194503	0.117013	0.188863	0.111637
mmu-miR-539-5p	0.1413	0.06572	0.18161	0.0375633
mmu-miR-24-3p	0.04569	0.179847	0.0441467	0.207393
mmu-miR-335-5p	0.0479133	0.0240867	0.04689	0.0945967
mmu-miR-136-3p	0.0760567	0.0513567	0.07617	0.04474
mmu-miR-21a-3p	0.11249	0.104463	0.143507	0.13596
mmu-miR-126a-5p	0.0164333	0.144973	0.01428	0.1755
mmu-miR-25-5p	0.03245	0.16878	0.0493767	0.188447
mmu-miR-130b-3p	0.188937	0.0732233	0.174493	0.0890533
mmu-miR-196b-3p	0.04135	0.0464933	0.03758	0.0570367
mmu-miR-485-5p	0.0736333	0.0948	0.101687	0.129293
mmu-miR-128-3p	0.121923	0.0636	0.09348	0.0739067
mmu-miR-29a-3p	0.0719	0.0191967	0.0684233	0.01937
mmu-miR-301a-5p	0.0230933	0.08072	0.0261733	0.0919533
mmu-miR-10b-3p	0.0784433	0.0807267	0.0762433	0.08054
mmu-miR-298-5p	0.30789	0.171837	0.293923	0.185557
mmu-miR-361-5p	0.145163	0.148697	0.152457	0.176677
mmu-miR-190a-5p	0.182823	0.262897	0.16047	0.22838
mmu-miR-500-3p	0.0478433	0.172317	0.0464867	0.192693
mmu-let-7b-3p	0.101153	0.188263	0.0938033	0.203527
mmu-miR-28a-5p	0.157593	0.0755333	0.14834	0.0915867
mmu-miR-22-5p	0.08053	0.0691767	0.0802367	0.0786133
mmu-miR-342-5p	0.366163	0.0956267	0.376417	0.0960033
mmu-miR-671-3p	0.2052	0.0515267	0.154453	0.104233
mmu-miR-200a-5p	0.138123	0.21598	0.138577	0.20092
mmu-miR-140-3p	0.01895	0.06339	0.0173767	0.0842733
mmu-miR-101b-3p	0.13883	0.0440567	0.13252	0.0528167
mmu-miR-5100	0.0103067	0.0460667	0.00653333	0.0402533
mmu-miR-34b-3p	0.125673	0.106103	0.104787	0.120157
mmu-miR-323-3p	0.07653	0.02743	0.100087	0.0369667
mmu-miR-188-5p	0.223743	0.194037	0.19637	0.236763
mmu-miR-425-5p	0.0361867	0.0649967	0.02809	0.07413
mmu-miR-125a-3p	0.158853	0.169233	0.13671	0.21459
mmu-miR-151-5p	0.160087	0.0433067	0.147897	0.0508133
mmu-miR-487b-3p	0.0375733	0.123603	0.0343333	0.12749
mmu-let-7d-3p	0.04147	0.04351	0.0403467	0.03767
mmu-miR-874-3p	0.102713	0.01275	0.0930867	0.0133467
mmu-miR-219a-5p	0.058	0.141343	0.06235	0.136263
mmu-miR-126a-3p	0.0927633	0.156793	0.0878567	0.157783
mmu-miR-16-5p	0.0262733	0.0935633	0.0236233	0.0993033
mmu-miR-139-3p	0.117697	0.298013	0.09308	0.28824
mmu-miR-339-3p	0.170137	0.00567333	0.127033	0.01851
mmu-miR-210-3p	0.236837	0.09601	0.23527	0.0903967
mmu-miR-134-5p	0.290217	0.0310167	0.283697	0.0509
mmu-miR-9-5p	0.0418567	0.151513	0.03521	0.150193
mmu-miR-200b-3p	0.103177	0.12124	0.09986	0.123777
mmu-miR-455-5p	0.03776	0.08351	0.03273	0.100463
mmu-miR-375-3p	0.100423	0.10507	0.103457	0.0819933
mmu-miR-193a-5p	0.0576667	0.12593	0.06676	0.123743
mmu-miR-10a-5p	0.08681	0.04257	0.0851567	0.0421467
mmu-miR-28a-3p	0.0982367	0.13261	0.0913233	0.15477
mmu-miR-185-5p	0.1835	0.0817733	0.156277	0.0922167
mmu-let-7e-3p	0.101627	0.29121	0.0743667	0.308427
mmu-miR-541-5p	0.263883	0.0870033	0.225553	0.110727
mmu-miR-451a	0.0264633	0.144067	0.0225333	0.163523
mmu-miR-93-3p	0.1343	0.04757	0.150607	0.0674033
mmu-miR-675-3p	0.08965	0.0821067	0.0572667	0.0980767
mmu-miR-1839-5p	0.0290667	0.0981167	0.02478	0.10054
mmu-miR-542-3p	0.138887	0.255377	0.115203	0.268483
mmu-miR-27b-5p	0.09769	0.0876567	0.103663	0.0794467
mmu-miR-423-5p	0.0572	0.178143	0.0498067	0.15505
mmu-miR-467c-5p	0.00755	0.0168633	0.00849	0.0316767
mmu-miR-410-3p	0.122193	0.03011	0.214853	0.0360967
mmu-miR-669c-5p	0.0489833	0.0705933	0.0404933	0.07048
mmu-miR-326-3p	0.193957	0.04046	0.153323	0.0567133
mmu-miR-421-3p	0.251633	0.17433	0.2588	0.186263
mmu-miR-1843a-5p	0.0328167	0.04675	0.0579633	0.07131
mmu-let-7g-5p	0.0966833	0.175123	0.0875667	0.19754
mmu-miR-152-5p	0.07041	0.235087	0.0384267	0.259293
mmu-miR-379-5p	0.145087	0.135383	0.13577	0.15863
mmu-miR-376a-3p	0.103943	0.02605	0.08615	0.0416533
mmu-miR-330-5p	0.07535	0.14679	0.0596267	0.161407
mmu-miR-135a-5p	0.0328467	0.0398667	0.02842	0.0395233
mmu-let-7i-5p	0.0338467	0.10635	0.0272767	0.1041
mmu-miR-18a-5p	0.111583	0.0360633	0.09567	0.0757533
mmu-miR-17-3p	0.0623533	0.0821033	0.06097	0.0737267
mmu-miR-466c-5p	0.0747467	0.14929	0.0608767	0.200547
mmu-miR-370-3p	0.177257	0.1465	0.168213	0.158657
mmu-miR-324-5p	0.130043	0.178533	0.129753	0.17223
mmu-miR-30a-5p	0.100873	0.16197	0.09476	0.16736
mmu-miR-301a-3p	0.0957167	0	0.08296	0
mmu-miR-708-5p	0.175033	0.0951533	0.187137	0.0863367
mmu-miR-598-3p	0.20744	0.25163	0.194313	0.32016
mmu-miR-132-3p	0.0575333	0.0741133	0.0589933	0.07394
mmu-miR-130b-5p	0.0472933	0.195477	0.0456333	0.227703
mmu-miR-30b-3p	0.0933967	0.178113	0.103257	0.135603
mmu-miR-152-3p	0.0676367	0.0446667	0.06815	0.0503333
mmu-miR-3102-5p.2-5p	0.33211	0.0681967	0.313397	0.0949267
mmu-miR-674-3p	0.129333	0.0400167	0.09771	0.0382767
mmu-miR-146b-5p	0.08398	0.111907	0.0768567	0.1202
mmu-miR-369-3p	0.0841333	0.0610267	0.0765433	0.0764767
mmu-miR-877-3p	0.2201	0.144917	0.19624	0.16152
mmu-miR-574-5p	0.33202	0.0612333	0.30398	0.0685667
mmu-miR-674-5p	0.102243	0.05375	0.0915067	0.0626933
mmu-miR-466h-5p	0.0476267	0.133227	0.0515933	0.0994667
mmu-miR-224-5p	0.10668	0.0565167	0.0847333	0.07081
mmu-miR-127-3p	0.102327	0.1991	0.09458	0.193567
mmu-miR-23a-5p	0.11027	0.115787	0.0867167	0.07233
mmu-miR-19a-5p	0.0311167	0.00537667	0.0183933	0.00944333
mmu-miR-200a-3p	0.0991	0.18113	0.0969767	0.18385
mmu-miR-669e-5p	0.0614967	0.0741067	0.05533	0.138127
mmu-miR-296-5p	0.161663	0.0196033	0.121403	0.02676
mmu-miR-450a-5p	0.0447467	0.130257	0.0402933	0.197633
mmu-miR-99b-5p	0.169323	0.14899	0.1451	0.150237
mmu-miR-34b-5p	0.108783	0.0784633	0.0914133	0.0519233
mmu-miR-668-3p	0.0813	0.210013	0.0667367	0.22642
mmu-miR-540-3p	0.40822	0.08419	0.3927	0.131903
mmu-miR-324-3p	0.150497	0.144357	0.131903	0.158267
mmu-miR-872-5p	0.04597	0.134917	0.0417967	0.166097
mmu-miR-99a-3p	0.130677	0.134533	0.13571	0.135233
mmu-miR-669d-5p	0.127833	0.10732	0.118897	0.128193
mmu-miR-652-3p	0.09867	0.15582	0.0881433	0.164657
mmu-miR-497a-5p	0.02344	0.0482233	0.02014	0.0458833
mmu-miR-3102-3p.2-3p	0.123307	0.09028	0.09222	0.11613
mmu-miR-1983	0.04818	0.0438533	0.03397	0.0757967
mmu-miR-362-3p	0.0281133	0.0381833	0.02603	0.0506833
mmu-miR-130a-5p	0.02388	0.00959667	0.0257367	0.00973
mmu-miR-26b-3p	0.177267	0.181277	0.137973	0.160387
mmu-miR-98-5p	0.09427	0.166427	0.0865267	0.172307
mmu-miR-542-5p	0.0841467	0.10174	0.0752067	0.111397
mmu-miR-33-3p	0.123663	0.0592933	0.0895367	0.14349
mmu-miR-467e-5p	0.0609533	0.0733133	0.0469233	0.10023
mmu-miR-429-3p	0.138257	0.12256	0.13489	0.114337
mmu-miR-328-3p	0.0501333	0.0600333	0.04667	0.08
mmu-miR-26a-5p	0.204197	0.141453	0.183613	0.144537
mmu-miR-181c-5p	0.0770167	0.145373	0.0740933	0.116983
mmu-miR-361-3p	0.01358	0.0306267	0.0168933	0.04159
mmu-miR-15b-3p	0.0522033	0.05677	0.0502	0.0811967
mmu-miR-382-5p	0.125503	0.15103	0.103857	0.17212
mmu-miR-701-5p	0.0798833	0.07853	0.09129	0.0863933
mmu-miR-551b-3p	0.05906	0.03921	0.05799	0.0597
mmu-miR-350-5p	0.11173	0.00738333	0.11633	0.02707
mmu-miR-101a-3p	0.0782267	0.281247	0.0643567	0.330327
mmu-miR-322-3p	0.174177	0.0276133	0.145723	0.0591467
mmu-miR-669o-5p	0.160553	0.184277	0.150807	0.19496
mmu-miR-30d-3p	0.124407	0.15371	0.0976833	0.19769
mmu-miR-186-5p	0.09683	0.09843	0.07481	0.120033
mmu-miR-148a-3p	0.169663	0.0522833	0.168627	0.0562633
mmu-miR-337-5p	0.0436067	0.0862067	0.0312433	0.0814933
mmu-miR-30e-5p	0.09642	0.140707	0.0870767	0.15558
mmu-miR-300-3p	0.08796	0.0556767	0.08243	0.0683333
mmu-miR-669l-5p	0.0191633	0.0982833	0.0131833	0.108577
mmu-miR-505-3p	0.167933	0.0400067	0.198403	0.0681667
mmu-miR-330-3p	0.09944	0.204697	0.0980167	0.17226
mmu-miR-708-3p	0.0154433	0.202447	0.0129733	0.27878
mmu-miR-21a-5p	0.0568033	0.11769	0.0507533	0.123537
mmu-miR-1249-3p	0.119333	0.0499267	0.0991733	0.07086
mmu-miR-30d-5p	0.146933	0.185557	0.12664	0.20282
mmu-miR-34a-5p	0.14764	0.06863	0.143983	0.05896
mmu-miR-10a-3p	0.17076	0.09562	0.15955	0.10886
mmu-let-7f-5p	0.06548	0.12503	0.0583967	0.123027
mmu-miR-148a-5p	0.0189	0.14376	0.0173033	0.129383
mmu-miR-127-5p	0.212957	0.0643933	0.188997	0.0746767
mmu-miR-666-3p	0.324887	0.250267	0.30023	0.25815
mmu-miR-18a-3p	0.160613	0.164803	0.176203	0.181337
mmu-miR-669f-5p	0.130463	0.0493833	0.0846767	0.0687567
mmu-miR-15b-5p	0.0228167	0.0612	0.0181133	0.0937533
mmu-miR-200c-3p	0.108483	0.06113	0.10427	0.0536367
mmu-miR-872-3p	0.09925	0.08456	0.08897	0.0962633
mmu-miR-433-3p	0.0574467	0.09371	0.05508	0.0807867
mmu-miR-9-3p	0.104303	0.0384233	0.09024	0.05564
mmu-let-7e-5p	0.0720033	0.214003	0.0639833	0.22966
mmu-miR-378a-5p	0.109767	0.09439	0.10333	0.113303
mmu-miR-34c-5p	0.05137	0.164713	0.0462033	0.19826
mmu-miR-182-5p	0.133683	0.130027	0.128227	0.149147
mmu-miR-3535	0.22099	0.40472	0.186033	0.501077
mmu-miR-144-5p	0.0814867	0.0637933	0.08685	0.0650733
mmu-miR-148b-3p	0.106357	0.0513467	0.0920467	0.0563433
mmu-miR-26b-5p	0.157577	0.135087	0.144143	0.138333
mmu-miR-329-5p	0.09503	0.15899	0.06846	0.18402
mmu-miR-483-3p	0.149327	0.0888567	0.14049	0.08933
mmu-let-7b-5p	0.152577	0.137797	0.139637	0.137543
mmu-miR-139-5p	0.10741	0.0985367	0.0979	0.122143
mmu-let-7i-3p	0.17373	0.141237	0.10957	0.17738
mmu-miR-340-3p	0.06443	0.09693	0.0543267	0.0873833
mmu-miR-187-3p	0.155493	0.123063	0.153187	0.121407
mmu-let-7d-5p	0.133403	0.171547	0.124687	0.173717
mmu-miR-501-5p	0.387403	0.03823	0.339303	0.0416467
mmu-miR-200b-5p	0.10138	0.09995	0.0884267	0.0999433
mmu-miR-297a-5p	0.0877833	0.106157	0.0873267	0.139983
mmu-miR-669b-5p	0.0727533	0.03354	0.0536067	0.0398867
mmu-miR-15a-3p	0.183207	0.0596433	0.188667	0.119193
mmu-miR-32-3p	0.03254	0.12507	0.04692	0.120723

## Sheet: Liver
miRNA	WT_fraction_tailed	WT_fraction_trimmed	KO_fraction_tailed	KO_fraction_trimmed
mmu-miR-485-3p	0.195553	0.0380733	0.178137	0.07964
mmu-miR-335-3p	0.0592767	0.0146667	0.10716	0.0281367
mmu-miR-7a-5p	0.0783467	0.05952	0.0946867	0.107713
mmu-miR-543-3p	0.121427	0.0699567	0.0771267	0.143163
mmu-miR-322-5p	0.07151	0.23551	0.19715	0.23676
mmu-miR-450b-5p	0.06592	0.01663	0.0348967	0.0402267
mmu-miR-503-5p	0.1582	0.174193	0.184733	0.250057
mmu-miR-154-3p	0.0269533	0.15831	0.01952	0.144233
mmu-miR-21a-3p	0.0520433	0.0729733	0.08409	0.0995267
mmu-miR-495-3p	0.08649	0.0903733	0.0563767	0.142073
mmu-miR-665-3p	0.185467	0.120317	0.167833	0.12762
mmu-miR-21a-5p	0.0495133	0.07543	0.0514833	0.08165
mmu-miR-1247-5p	0.0765333	0.0881433	0.05125	0.126383
mmu-miR-376b-3p	0.05804	0.0488167	0.05668	0.0625467
mmu-miR-182-5p	0.0376867	0.23321	0.0272967	0.286613
mmu-miR-410-3p	0.17643	0.0229767	0.13092	0.0223833
mmu-miR-183-5p	0.11439	0.0256733	0.09755	0.0331667
mmu-miR-542-3p	0.14124	0.00713	0.120387	0.00608333
mmu-miR-351-5p	0.0941367	0.182933	0.07867	0.238963
mmu-miR-673-5p	0.06148	0.189447	0.0629967	0.14832
mmu-miR-542-5p	0.135937	0.14526	0.108867	0.165537
mmu-miR-223-5p	0.463547	0.08755	0.287503	0.136983
mmu-miR-375-3p	0.0924767	0.04885	0.110827	0.0469733
mmu-miR-574-5p	0.0473267	0.0186233	0.0334467	0.01957
mmu-miR-429-3p	0.189913	0.0681767	0.181807	0.0729533
mmu-miR-423-5p	0.0475233	0.131613	0.0352067	0.150053
mmu-miR-15a-5p	0.1383	0.00873	0.0972967	0.0107033
mmu-miR-574-3p	0.183087	0.0437433	0.176067	0.06734
mmu-miR-92a-3p	0.0708867	0.0276333	0.07517	0.02805
mmu-miR-22-3p	0.10972	0.0242067	0.09238	0.02073
mmu-miR-144-5p	0.07334	0.187277	0.0795	0.140707
mmu-miR-16-5p	0.13871	0.0619667	0.142943	0.06387
mmu-miR-122-5p	0.0210767	0.12402	0.0209433	0.116543
mmu-let-7d-3p	0.03177	0.11042	0.0283133	0.113173
mmu-miR-380-5p	0.0125533	0.0116133	0.00469333	0.00908333
mmu-miR-451a	0.0287767	0.07333	0.0183633	0.0797333
mmu-miR-101a-3p	0.0613333	0.241283	0.0507633	0.253867
mmu-miR-200b-3p	0.0974667	0.0152067	0.0964867	0.0119267
mmu-miR-125b-5p	0.0257067	0.17434	0.02719	0.161847
mmu-miR-151-3p	0.23004	0.14246	0.213827	0.130177
mmu-miR-342-3p	0.0449767	0.0335733	0.0255933	0.0302
mmu-miR-411-3p	0.0149833	0.0339467	0.0124767	0.04341
mmu-miR-296-3p	0.31671	0.25647	0.30719	0.238463
mmu-miR-467e-5p	0.0535	0.0686767	0.03592	0.06867
mmu-miR-148a-3p	0.0391933	0.0168767	0.0373533	0.0162267
mmu-miR-200a-3p	0.110037	0.0162967	0.103287	0.0166267
mmu-miR-320-3p	0.0364633	0.04903	0.03782	0.0586433
mmu-miR-145a-3p	0.109973	0.00891333	0.121133	0.00476667
mmu-miR-455-5p	0.0346533	0.05704	0.02825	0.0595667
mmu-miR-666-5p	0.51159	0.215597	0.50844	0.214283
mmu-miR-409-3p	0.13775	0.0686533	0.134447	0.06686
mmu-let-7f-5p	0.0514233	0.06534	0.05128	0.0668
mmu-miR-28a-3p	0.184293	0.0656633	0.128287	0.0734867
mmu-miR-412-5p	0.0175567	0.0974067	0.0253233	0.109907
mmu-miR-485-5p	0.133933	0.235637	0.125887	0.227863
mmu-miR-10a-5p	0.0847233	0.0411467	0.0698567	0.0438633
mmu-miR-203-3p	0.01047	0.0924867	0.00499	0.11843
mmu-miR-669c-5p	0.0236367	0.01174	0.02641	0.0149067
mmu-miR-379-5p	0.0454733	0.08799	0.04634	0.0800433
mmu-miR-379-3p	0.0113367	0.0269333	0.0100033	0.0351133
mmu-miR-29c-3p	0.0681733	0.00684333	0.07312	0.00355667
mmu-miR-1839-5p	0.0301267	0.0444833	0.02959	0.0531767
mmu-miR-128-3p	0.132907	0.08485	0.13038	0.0904633
mmu-miR-93-5p	0.166713	0.146503	0.158823	0.180777
mmu-miR-369-3p	0.0522833	0.0476067	0.0495667	0.0434333
mmu-miR-29a-3p	0.0601533	0.00698667	0.0591167	0.00956333
mmu-miR-326-3p	0.190483	0.0519067	0.18381	0.02596
mmu-miR-1983	0.03877	0.115043	0.0356233	0.112143
mmu-miR-15b-5p	0.0113333	0.11148	0.00974667	0.104663
mmu-miR-345-5p	0.20182	0.0791733	0.18216	0.06994
mmu-let-7i-5p	0.0234433	0.05933	0.0189867	0.0674233
mmu-miR-483-5p	0.05282	0.0828233	0.05012	0.0951033
mmu-let-7e-5p	0.0463033	0.0866467	0.0414833	0.08668
mmu-miR-433-3p	0.0871267	0.0233033	0.0881567	0.0264733
mmu-miR-380-3p	0.273207	0.05828	0.226287	0.0594
mmu-miR-33-5p	0.33045	0.0233067	0.320627	0.03113
mmu-miR-374b-5p	0.00759	0.00958667	0.00724333	0.00983333
mmu-miR-10b-5p	0.05349	0.0470133	0.06427	0.05636
mmu-miR-493-5p	0.154323	0.0287267	0.138183	0.0295733
mmu-miR-340-5p	0.0363433	0.155203	0.0314867	0.16165
mmu-miR-145a-5p	0.0963033	0.1364	0.06666	0.109523
mmu-miR-146b-5p	0.07702	0.0983167	0.0628867	0.102143
mmu-miR-181a-5p	0.0755133	0.17935	0.0547767	0.20415
mmu-miR-532-5p	0.218517	0.0483333	0.22008	0.06137
mmu-miR-30a-5p	0.0987733	0.0899333	0.0874133	0.08703
mmu-miR-484	0.1403	0.11756	0.121823	0.13484
mmu-miR-339-5p	0.131683	0.119963	0.102987	0.137443
mmu-miR-144-3p	0.219633	0.17364	0.124457	0.13644
mmu-miR-188-5p	0.233073	0.218397	0.17456	0.265413
mmu-miR-154-5p	0.0499967	0.0569133	0.03791	0.04936
mmu-miR-369-5p	0.03455	0.0366367	0.0407767	0.04308
mmu-miR-494-3p	0.112323	0.167607	0.10717	0.162627
mmu-miR-382-5p	0.0130033	0.125393	0.01359	0.11645
mmu-miR-155-5p	0.209983	0.13909	0.22449	0.135237
mmu-miR-98-5p	0.0697933	0.0619267	0.0693067	0.0677067
mmu-miR-299a-5p	0.0511633	0.141973	0.0639367	0.12638
mmu-miR-674-3p	0.0899833	0.0163967	0.0817167	0.0227267
mmu-miR-181b-5p	0.118937	0.19165	0.0896733	0.21943
mmu-miR-744-5p	0.0610633	0.0901367	0.0592533	0.0817633
mmu-miR-421-3p	0.31654	0.161797	0.274903	0.144703
mmu-let-7g-5p	0.0767633	0.0539567	0.0748333	0.05496
mmu-miR-541-5p	0.08982	0.18371	0.0907367	0.171047
mmu-miR-667-3p	0.114407	0.157057	0.107143	0.12487
mmu-miR-675-5p	0.142263	0.0171233	0.141597	0.0195367
mmu-miR-181c-5p	0.0795733	0.07819	0.06665	0.124923
mmu-miR-140-5p	0.0204967	0.148867	0.0233133	0.137047
mmu-miR-214-3p	0.0789	0.0350467	0.0695433	0.05067
mmu-miR-194-5p	0.14154	0.00500333	0.119427	0.00419667
mmu-miR-668-3p	0.160563	0.171917	0.146443	0.154327
mmu-miR-370-3p	0.205583	0.07356	0.172567	0.1005
mmu-miR-199a-5p	0.0556967	0.01876	0.05842	0.0143
mmu-miR-322-3p	0.12346	0.06042	0.12578	0.0603833
mmu-miR-487b-3p	0.0260967	0.121047	0.0261033	0.12819
mmu-miR-431-3p	0.32302	0.03799	0.360633	0.03959
mmu-miR-411-5p	0.160983	0.155603	0.120767	0.123117
mmu-miR-330-5p	0.16839	0.196807	0.157367	0.16441
mmu-miR-500-3p	0.0496933	0.0598833	0.0390167	0.04574
mmu-miR-378a-5p	0.147843	0.06029	0.129787	0.0962167
mmu-miR-106b-3p	0.104497	0.147193	0.103443	0.152727
mmu-miR-25-3p	0.0710867	0.0743667	0.0628233	0.0795767
mmu-miR-136-5p	0.121697	0.05698	0.110263	0.04845
mmu-miR-361-3p	0.01407	0.00997333	0.01841	0.0223333
mmu-miR-106b-5p	0.09251	0.12666	0.0896233	0.10904
mmu-miR-298-5p	0.20727	0.0409867	0.225277	0.03904
mmu-miR-434-5p	0.0156167	0.03967	0.0154633	0.0369533
mmu-miR-146a-5p	0.0921933	0.0699833	0.0962867	0.0657733
mmu-miR-34a-5p	0.203873	0.0157833	0.173687	0.0169067
mmu-miR-341-3p	0.16787	0.108623	0.18289	0.12376
mmu-miR-676-3p	0.0377333	0.10365	0.0365967	0.0960267
mmu-miR-378b	0.289953	0.169853	0.227543	0.15347
mmu-miR-434-3p	0.04873	0.0927867	0.0412033	0.07775
mmu-miR-300-3p	0.0900667	0.0747667	0.08224	0.0914067
mmu-miR-143-3p	0.110143	0.0718867	0.07412	0.0905767
mmu-miR-539-5p	0.170687	0.0211133	0.14964	0.02433
mmu-miR-376c-3p	0.0947267	0.0838067	0.09418	0.08323
mmu-miR-377-3p	0.15467	0.0787967	0.07363	0.12124
mmu-miR-301b-3p	0.2755	0.175257	0.267877	0.130203
mmu-miR-148b-3p	0.113463	0.0281733	0.100887	0.0279067
mmu-let-7b-5p	0.142287	0.0913267	0.102697	0.0984967
mmu-miR-125a-5p	0.0160733	0.01653	0.0151933	0.0196367
mmu-miR-142a-3p	0.03871	0.0337667	0.0359	0.0292267
mmu-miR-20a-5p	0.0581433	0.128443	0.0558167	0.146053
mmu-miR-130b-3p	0.0505367	0.0594333	0.05536	0.0710533
mmu-miR-181d-5p	0.25692	0.1348	0.19195	0.14169
mmu-miR-148a-5p	0.0178067	0.162077	0.0120433	0.136837
mmu-miR-99a-5p	0.00507667	0.02772	0.00351333	0.0255433
mmu-miR-423-3p	0.222423	0.09563	0.21401	0.0977233
mmu-miR-17-5p	0.08715	0.10906	0.07373	0.13378
mmu-miR-191-5p	0.0367467	0.06424	0.04456	0.0619767
mmu-miR-652-3p	0.10186	0.111927	0.09261	0.138987
mmu-miR-218-5p	0.02365	0.00842	0.02667	0.00921667
mmu-miR-340-3p	0.0545533	0.0643567	0.04494	0.0591867
mmu-miR-101b-3p	0.00929333	0.0382733	0.00925667	0.03733
mmu-miR-770-3p	0.329523	0.0883133	0.281187	0.0971467
mmu-miR-142a-5p	0.06857	0.190597	0.0553267	0.179247
mmu-miR-185-5p	0.0416567	0.10237	0.0448767	0.08541
mmu-miR-127-5p	0.0871267	0.0691	0.07482	0.0701667
mmu-miR-26a-5p	0.269287	0.158403	0.23164	0.1484
mmu-miR-362-3p	0.165897	0.05398	0.128767	0.0671967
mmu-miR-324-5p	0.132537	0.125827	0.119417	0.118147
mmu-miR-345-3p	0.20427	0.0760933	0.169517	0.07241
mmu-miR-455-3p	0.0661267	0.138747	0.0596067	0.127477
mmu-miR-190a-5p	0.112533	0.0400433	0.0811867	0.0513767
mmu-miR-192-5p	0.17076	0.02083	0.187123	0.0204867
mmu-miR-1981-5p	0.107647	0.0968133	0.08949	0.0926767
mmu-miR-130b-5p	0.0447633	0.202607	0.0330933	0.199193
mmu-miR-30d-5p	0.13226	0.1124	0.106487	0.113233
mmu-let-7d-5p	0.12486	0.08288	0.114917	0.08918
mmu-miR-1197-3p	0.0839033	0.0393033	0.0839467	0.03344
mmu-miR-450a-5p	0.03285	0.01546	0.0247267	0.01677
mmu-miR-127-3p	0.16479	0.07514	0.143743	0.07385
mmu-miR-99b-3p	0.07902	0.235067	0.06858	0.22137
mmu-miR-130a-3p	0.17866	0.04007	0.190987	0.0457367
mmu-miR-872-5p	0.0504267	0.162873	0.0365767	0.136947
mmu-miR-136-3p	0.05524	0.0203233	0.0600467	0.01804
mmu-miR-19b-3p	0.0131133	0.0340933	0.0120267	0.0352833
mmu-miR-329-3p	0.126753	0.00899333	0.145467	0.00829667
mmu-miR-543-5p	0.169477	0.05143	0.172673	0.0613433
mmu-miR-350-3p	0.0125367	0.0913867	0.0126367	0.105773
mmu-miR-152-3p	0.0764467	0.0198733	0.0747467	0.0172
mmu-miR-26b-5p	0.03283	0.111037	0.0299767	0.113367
mmu-miR-187-3p	0.1336	0.06068	0.14234	0.0723967
mmu-miR-140-3p	0.16816	0.0859133	0.153623	0.0818367
mmu-miR-1981-3p	0.0130567	0.16979	0.01389	0.168977
mmu-miR-329-5p	0.16742	0.09039	0.18109	0.07231
mmu-miR-496a-3p	0.0211867	0.01645	0.0109933	0.02162
mmu-miR-15b-3p	0.0410633	0.0596533	0.04294	0.06134
mmu-miR-338-3p	0.01957	0.0444967	0.02412	0.05762
mmu-miR-223-3p	0.10946	0.110703	0.11619	0.140863
mmu-miR-199b-5p	0.10581	0.0136367	0.0938933	0.00668
mmu-miR-210-3p	0.0956267	0.05011	0.0970233	0.0526733
mmu-miR-139-5p	0.0937667	0.0893533	0.0760533	0.101867
mmu-miR-200c-3p	0.102463	0.0270433	0.110303	0.0326833
mmu-miR-151-5p	0.127717	0.0466067	0.11672	0.0370667
mmu-miR-361-5p	0.20775	0.128797	0.231053	0.13403
mmu-miR-758-3p	0.171097	0.0661933	0.17357	0.0547433
mmu-miR-18a-5p	0.130037	0.0827567	0.124703	0.0895567
mmu-miR-376a-5p	0.113407	0.07923	0.11817	0.07775
mmu-miR-22-5p	0.117363	0.0228133	0.12433	0.0272267
mmu-miR-8114	0.0849733	0.199147	0.0875533	0.22362
mmu-miR-24-3p	0.05031	0.152193	0.0487167	0.147547
mmu-miR-31-5p	0.100353	0.0854533	0.0911833	0.0872367
mmu-miR-335-5p	0.0223067	0.0799967	0.0220967	0.0790267
mmu-miR-674-5p	0.108433	0.0439933	0.0961033	0.03632
mmu-miR-32-5p	0.0707167	0.0748533	0.06439	0.0742967
mmu-miR-376a-3p	0.0474633	0.0585333	0.0506733	0.0727
mmu-miR-301a-3p	0.124357	0.10906	0.158657	0.0793033
mmu-miR-28a-5p	0.01522	0.0740367	0.00864333	0.0577067
mmu-miR-126a-3p	0.157953	0.137847	0.10784	0.12742
mmu-miR-431-5p	0.0863833	0.0464233	0.0893133	0.0350833
mmu-miR-501-5p	0.15539	0.00796667	0.1729	0.00618667
mmu-miR-337-3p	0.12828	0.0480233	0.13965	0.05288
mmu-miR-337-5p	0.0630167	0.0500867	0.05791	0.04663
mmu-miR-29b-3p	0.0948067	0.105517	0.07089	0.117597
mmu-miR-1193-3p	0.0139967	0.01796	0.0125633	0.0160233
mmu-miR-222-3p	0.115703	0.15669	0.0936767	0.174633
mmu-miR-300-5p	0.0211867	0.0283767	0.0183433	0.0181133
mmu-miR-30e-5p	0.0857767	0.0673433	0.0809833	0.07034
mmu-miR-499-5p	0.0538333	0.0302633	0.0719533	0.0148767
mmu-miR-17-3p	0.0573167	0.0785	0.05564	0.0824667
mmu-miR-671-5p	0.22816	0.0456033	0.151463	0.0600667
mmu-miR-483-3p	0.131207	0.0211233	0.111503	0.0173733
mmu-miR-433-5p	0.0648633	0.0488233	0.0765967	0.0581133
mmu-miR-134-5p	0.183777	0.245127	0.185193	0.241767
mmu-miR-666-3p	0.30046	0.134423	0.302073	0.128523
mmu-miR-365-3p	0.0683633	0.141767	0.10134	0.104337
mmu-miR-122-3p	0.00816333	0.05114	0.00840333	0.0437167
mmu-miR-323-3p	0.149127	0.0390833	0.12736	0.03226
mmu-miR-126a-5p	0.01387	0.10259	0.0107433	0.0876267
mmu-miR-425-5p	0.0204833	0.0341833	0.0179567	0.0389333
mmu-miR-221-3p	0.0370367	0.0483033	0.0328	0.04871
mmu-miR-1198-5p	0.228473	0.133303	0.241317	0.128067
mmu-miR-675-3p	0.0603567	0.0562367	0.0688567	0.04131
mmu-miR-30e-3p	0.07108	0.0927	0.0711533	0.0708867
mmu-miR-381-3p	0.0541767	0.02873	0.04899	0.0299167
mmu-miR-19a-3p	0.05362	0.0331367	0.0464667	0.0346133
mmu-miR-186-5p	0.04145	0.12099	0.03687	0.114517
mmu-miR-328-3p	0.0585333	0.0848033	0.04767	0.0996633
mmu-miR-99b-5p	0.0130733	0.0352867	0.0155333	0.0276733
mmu-miR-224-5p	0.11864	0.0246133	0.0795267	0.0534667
mmu-miR-540-3p	0.21022	0.244157	0.17583	0.249057
mmu-miR-30a-3p	0.07546	0.05169	0.08894	0.0386467

## Sheet: Lung
miRNA	WT_fraction_tailed	WT_fraction_trimmed	KO_fraction_tailed	KO_fraction_trimmed
mmu-miR-7a-5p	0.0903767	0.02711	0.135497	0.0728033
mmu-miR-485-3p	0.163567	0.0575667	0.319177	0.10563
mmu-miR-335-3p	0.0451067	0.00893667	0.10642	0.02768
mmu-miR-154-3p	0.02593	0.0324967	0.0266467	0.10984
mmu-miR-543-3p	0.0692667	0.0345533	0.0620333	0.08608
mmu-miR-450b-5p	0.111157	0.00583333	0.04495	0.0277867
mmu-miR-665-3p	0.0883233	0.0466133	0.08907	0.06014
mmu-miR-495-3p	0.04035	0.0327867	0.02742	0.101
mmu-miR-376b-3p	0.0308933	0.0150633	0.0409733	0.0369467
mmu-miR-122-5p	0.0193933	0.0107	0.0205367	0.0135467
mmu-miR-673-5p	0.06359	0.183527	0.0487467	0.17882
mmu-miR-672-5p	0.06642	0.157303	0.0605633	0.171633
mmu-miR-20b-5p	0.105143	0.06731	0.06631	0.173673
mmu-miR-409-3p	0.07682	0.09598	0.07737	0.0873767
mmu-miR-341-3p	0.161783	0.05211	0.143097	0.153207
mmu-miR-411-3p	0.01385	0.0121067	0.00929	0.06725
mmu-miR-92a-3p	0.0652067	0.0168533	0.05438	0.0199467
mmu-miR-380-3p	0.241073	0.03672	0.17101	0.0800733
mmu-miR-379-3p	0.17619	0.0115767	0.139573	0.0625733
mmu-miR-21a-3p	0.103737	0.0944367	0.140963	0.09166
mmu-miR-150-5p	0.00655667	0.07435	0.00232667	0.0765433
mmu-miR-92b-3p	0.175647	0.0963633	0.174137	0.0947767
mmu-miR-193b-3p	0.165557	0.0967267	0.18924	0.104167
mmu-miR-410-3p	0.201253	0.0166967	0.272073	0.0284233
mmu-miR-27a-5p	0.0171733	0.0753167	0.0123733	0.0577567
mmu-miR-144-5p	0.0682333	0.03566	0.07254	0.0268433
mmu-miR-223-3p	0.152563	0.121863	0.136223	0.125023
mmu-miR-101a-3p	0.0563567	0.23234	0.0570867	0.24902
mmu-miR-483-3p	0.186397	0.0222067	0.14653	0.03358
mmu-miR-34a-5p	0.0631067	0.0266933	0.06027	0.0287933
mmu-miR-21a-5p	0.0397233	0.0609233	0.0353	0.0731433
mmu-miR-351-5p	0.112607	0.268747	0.0830867	0.230313
mmu-miR-17-5p	0.0421933	0.159323	0.03651	0.245963
mmu-miR-331-3p	0.0735633	0.00086	0.0589433	0.00361
mmu-miR-451a	0.0139633	0.108797	0.00817667	0.10932
mmu-miR-142a-5p	0.07725	0.132693	0.0688333	0.144157
mmu-miR-29c-3p	0.110217	0.00349	0.0829467	0.00432333
mmu-miR-34b-5p	0.05932	0.0506367	0.0635367	0.05073
mmu-miR-503-5p	0.147423	0.161893	0.18606	0.21385
mmu-miR-296-3p	0.103103	0.17775	0.0802833	0.177153
mmu-miR-338-3p	0.0187867	0.0318733	0.0205767	0.0570167
mmu-miR-33-5p	0.03047	0.02356	0.02132	0.0267467
mmu-miR-483-5p	0.0300533	0.122707	0.0261733	0.119097
mmu-miR-146b-5p	0.06117	0.0743567	0.05084	0.106913
mmu-miR-370-3p	0.146257	0.112057	0.12517	0.12563
mmu-miR-20a-5p	0.0337933	0.0382867	0.02835	0.0726867
mmu-miR-574-3p	0.13097	0.0840867	0.12363	0.123363
mmu-miR-342-3p	0.01975	0.02807	0.0117867	0.0352033
mmu-miR-744-5p	0.0442733	0.0851367	0.04504	0.0811833
mmu-miR-329-5p	0.13577	0.122263	0.13805	0.14588
mmu-miR-328-3p	0.04268	0.0753767	0.0355233	0.0715133
mmu-miR-22-5p	0.0890033	0.02009	0.09739	0.00987
mmu-miR-322-5p	0.0932667	0.206847	0.12397	0.22048
mmu-miR-143-3p	0.105817	0.0614233	0.10546	0.06158
mmu-miR-540-3p	0.165317	0.244483	0.130373	0.2747
mmu-miR-146a-5p	0.0797833	0.0698733	0.0618167	0.0762167
mmu-miR-144-3p	0.17022	0.0213033	0.131807	0.0285
mmu-miR-142a-3p	0.0332833	0.0749167	0.0320033	0.06021
mmu-miR-126a-3p	0.12948	0.12038	0.12046	0.12639
mmu-miR-127-5p	0.06182	0.0378467	0.0499733	0.0506867
mmu-miR-29b-3p	0.00958667	0.00548	0.06252	0.0167933
mmu-miR-100-5p	0.00437667	0.01624	0.00206	0.02327
mmu-miR-10b-5p	0.0724867	0.03744	0.05972	0.03297
mmu-miR-532-3p	0.0468167	0.0240967	0.03858	0.02683
mmu-miR-30a-5p	0.0934	0.0629867	0.0714367	0.06874
mmu-miR-340-5p	0.0775533	0.20329	0.0750067	0.160847
mmu-miR-99b-3p	0.155087	0.11912	0.121547	0.11494
mmu-miR-433-3p	0.232173	0.0320133	0.22256	0.03439
mmu-miR-126a-5p	0.01441	0.0975133	0.01297	0.10494
mmu-miR-34c-5p	0.0212333	0.154243	0.0189633	0.147943
mmu-miR-210-3p	0.32539	0.0524167	0.294043	0.0579533
mmu-miR-3068-5p	0.13904	0.166247	0.102033	0.15208
mmu-miR-668-3p	0.124737	0.152127	0.0785467	0.181753
mmu-miR-298-5p	0.23738	0.334753	0.220947	0.300503
mmu-miR-134-5p	0.15179	0.03606	0.150967	0.0348767
mmu-miR-431-5p	0.22149	0.0477867	0.209767	0.0492367
mmu-miR-30a-3p	0.0769167	0.0489167	0.07192	0.0570933
mmu-miR-421-3p	0.230693	0.180633	0.197903	0.185937
mmu-miR-574-5p	0.236107	0.03303	0.203033	0.03603
mmu-miR-151-3p	0.233893	0.124487	0.21	0.126423
mmu-miR-484	0.14533	0.124217	0.127453	0.142753
mmu-miR-214-3p	0.0675067	0.03286	0.05639	0.0398833
mmu-miR-598-3p	0.175463	0.00431333	0.163333	0.0163867
mmu-miR-324-3p	0.139603	0.0850733	0.130323	0.119617
mmu-miR-196a-5p	0.0649433	0.03771	0.05101	0.0228267
mmu-miR-320-3p	0.0744933	0.0446733	0.0557	0.0504433
mmu-miR-22-3p	0.0772833	0.01709	0.07844	0.0156567
mmu-miR-434-5p	0.0127033	0.02007	0.00918	0.02932
mmu-miR-369-3p	0.0770967	0.0405833	0.07195	0.0464067
mmu-miR-450a-5p	0.0258267	0.195963	0.0242	0.242643
mmu-miR-205-5p	0.0700467	0.126617	0.06399	0.11959
mmu-miR-449a-3p	0.0814167	0.12107	0.128267	0.0662233
mmu-miR-423-3p	0.227977	0.0882633	0.190123	0.106207
mmu-miR-136-3p	0.0520033	0.0184967	0.05087	0.01634
mmu-miR-455-3p	0.0484767	0.155057	0.0559033	0.15194
mmu-miR-501-3p	0.07332	0.05151	0.0759333	0.08331
mmu-miR-24-3p	0.04998	0.137817	0.04224	0.138907
mmu-miR-200a-3p	0.126467	0.0122067	0.10479	0.0129767
mmu-miR-194-5p	0.124653	0.00519667	0.10933	0.00650333
mmu-miR-188-5p	0.25488	0.170473	0.187377	0.218053
mmu-miR-23a-5p	0.05571	0.03997	0.07264	0.0122367
mmu-miR-125a-5p	0.0157467	0.0166833	0.0118	0.0165133
mmu-miR-423-5p	0.04321	0.10893	0.0298167	0.118063
mmu-miR-378a-5p	0.1262	0.0597367	0.129453	0.0724133
mmu-miR-666-3p	0.15142	0.142787	0.0952367	0.15013
mmu-miR-139-5p	0.10528	0.09956	0.0795333	0.11217
mmu-miR-449a-5p	0.13831	0.06418	0.118567	0.0643
mmu-let-7g-5p	0.115477	0.0899433	0.10556	0.0962633
mmu-miR-26a-5p	0.217913	0.144833	0.20541	0.146753
mmu-miR-182-5p	0.08259	0.0510933	0.06849	0.0576667
mmu-miR-181c-5p	0.08271	0.0693567	0.061	0.0855133
mmu-miR-27b-5p	0.141727	0.0419733	0.0955633	0.04642
mmu-miR-145a-3p	0.143113	0.00765333	0.133013	0.00701
mmu-miR-15b-3p	0.0410633	0.0571467	0.0283	0.0520133
mmu-miR-192-5p	0.13596	0.07306	0.113157	0.10113
mmu-miR-181c-3p	0.08572	0.0640867	0.108103	0.0466667
mmu-miR-149-5p	0.231447	0.13119	0.20865	0.117023
mmu-miR-16-5p	0.0247033	0.0731967	0.0206067	0.0765667
mmu-miR-30e-5p	0.0801433	0.06071	0.0655967	0.0651533
mmu-miR-181b-5p	0.135043	0.158993	0.0841233	0.206303
mmu-miR-300-3p	0.05541	0.07833	0.0385067	0.0799233
mmu-miR-296-5p	0.143473	0.0296967	0.1348	0.0272733
mmu-miR-9-5p	0.0418233	0.01054	0.0360533	0.00633667
mmu-miR-425-5p	0.279757	0.03001	0.21642	0.03625
mmu-miR-542-3p	0.118123	0.235267	0.115987	0.21201
mmu-miR-5100	0	0.0103	0.00144667	0.01778
mmu-miR-329-3p	0.00895	0.113703	0.01005	0.104417
mmu-miR-101b-3p	0.158337	0.03708	0.14094	0.0557833
mmu-miR-132-3p	0.0869867	0.04865	0.0599833	0.0598367
mmu-miR-326-3p	0.160417	0.0263933	0.129577	0.0390567
mmu-miR-127-3p	0.0859367	0.182347	0.0646767	0.213
mmu-miR-185-5p	0.134383	0.101827	0.12482	0.105607
mmu-miR-339-5p	0.108567	0.134873	0.0988933	0.117287
mmu-let-7i-5p	0.0352333	0.0684433	0.0289167	0.0678267
mmu-miR-183-5p	0.15586	0.0705	0.126283	0.0708267
mmu-miR-323-3p	0.106393	0.0252833	0.10768	0.04174
mmu-miR-301a-3p	0.0344033	0.196943	0.0381633	0.15681
mmu-miR-151-5p	0.00925333	0.0376833	0.00756	0.03333
mmu-miR-148b-3p	0.11207	0.03477	0.11345	0.02873
mmu-miR-669d-5p	0.137763	0.11992	0.103483	0.166143
mmu-miR-708-3p	0.00517333	0.00667667	0.00692333	0.01089
mmu-miR-26b-5p	0.163157	0.0961133	0.147677	0.09541
mmu-let-7d-5p	0.152317	0.124027	0.138153	0.12976
mmu-miR-138-5p	0.25697	0.136913	0.21694	0.186377
mmu-miR-148a-3p	0.16392	0.0302167	0.168847	0.0294133
mmu-miR-28a-5p	0.01054	0.08317	0.00846333	0.0857667
mmu-miR-434-3p	0.0299167	0.0606133	0.02984	0.0489633
mmu-miR-30d-5p	0.0970633	0.0837833	0.08866	0.0873933
mmu-miR-361-5p	0.156947	0.119823	0.157947	0.124967
mmu-let-7i-3p	0.119433	0.0588267	0.10856	0.0584233
mmu-miR-143-5p	0.0722267	0.0150633	0.06064	0.01717
mmu-miR-154-5p	0.140873	0.0484333	0.131633	0.05393
mmu-miR-340-3p	0.05839	0.0790767	0.04277	0.0857667
mmu-miR-190a-5p	0.16847	0.0455967	0.160727	0.05659
mmu-let-7d-3p	0.0324333	0.112133	0.0342867	0.110467
mmu-miR-93-5p	0.128833	0.169213	0.11998	0.25305
mmu-miR-155-5p	0.15532	0.184713	0.07391	0.238017
mmu-miR-1198-5p	0.236433	0.0992567	0.225287	0.0806833
mmu-miR-136-5p	0.112723	0.03002	0.07903	0.04045
mmu-miR-376c-3p	0.108	0.0408833	0.0982633	0.04679
mmu-miR-34b-3p	0.06296	0.0467767	0.0619667	0.0360867
mmu-miR-382-5p	0.131203	0.116887	0.12863	0.120863
mmu-miR-187-3p	0.118847	0.0611667	0.0877533	0.0679267
mmu-miR-130b-3p	0.19682	0.0452533	0.196227	0.0451767
mmu-miR-330-5p	0.199257	0.158037	0.160333	0.18906
mmu-miR-351-3p	0.144207	0.0886267	0.155987	0.0599967
mmu-let-7b-5p	0.166273	0.100007	0.128553	0.106433
mmu-miR-130b-5p	0.0521667	0.0762167	0.0489933	0.0984067
mmu-miR-10a-5p	0.0889333	0.0374533	0.0796	0.0466833
mmu-miR-494-3p	0.0942267	0.138117	0.0860567	0.136573
mmu-miR-669b-5p	0.0410867	0.0288033	0.03006	0.0499967
mmu-miR-1983	0.0362667	0.114267	0.0373733	0.11356
mmu-miR-31-5p	0.09128	0.100093	0.0701833	0.108763
mmu-miR-500-3p	0.0338267	0.0318433	0.0202333	0.0376967
mmu-miR-181d-5p	0.24676	0.0945333	0.19721	0.121533
mmu-let-7e-5p	0.0689967	0.139077	0.05913	0.148677
mmu-miR-200b-5p	0.130023	0.01711	0.121863	0.0195167
mmu-miR-152-3p	0.0725633	0.0313567	0.07054	0.0318767
mmu-miR-186-5p	0.178883	0.121813	0.156703	0.12854
mmu-miR-374b-5p	0.00410333	0.01485	0.00312	0.0153667
mmu-miR-191-5p	0.04945	0.0462967	0.0346833	0.0519233
mmu-miR-671-5p	0.186123	0.0516433	0.126683	0.0685133
mmu-miR-224-5p	0.07565	0.01835	0.06244	0.0299
mmu-miR-30b-3p	0.16158	0.0771133	0.115653	0.0702367
mmu-miR-15a-5p	0.0606533	0.00832333	0.0683167	0.00995
mmu-miR-322-3p	0.139297	0.0432	0.142253	0.04904
mmu-miR-135b-5p	0.01496	0.0350433	0.0106567	0.03019
mmu-miR-200c-3p	0.117563	0.03184	0.09841	0.0327767
mmu-miR-199a-5p	0.0450133	0.0153633	0.0448967	0.01849
mmu-miR-19a-3p	0.0341967	0.0620033	0.02775	0.0525633
mmu-miR-18a-5p	0.0824667	0.106733	0.067	0.13687
mmu-miR-17-3p	0.0597833	0.0832033	0.05528	0.0788967
mmu-miR-376a-5p	0.03776	0.08582	0.0321333	0.0751833
mmu-miR-130a-3p	0.165433	0.0436933	0.179857	0.0505567
mmu-miR-487b-3p	0.01811	0.112137	0.01279	0.105777
mmu-miR-301a-5p	0.02607	0.0601267	0.0228467	0.0424933
mmu-miR-106b-3p	0.141477	0.151417	0.127987	0.134447
mmu-miR-490-5p	0.205807	0.03147	0.22506	0.0574967
mmu-miR-199b-5p	0.0925933	0.0135433	0.0943267	0.0147667
mmu-miR-872-3p	0.217373	0.07973	0.202247	0.0884933
mmu-miR-19b-3p	0.0163767	0.0601267	0.0131633	0.0539333
mmu-miR-140-5p	0.0189433	0.12611	0.0153033	0.121187
mmu-miR-541-5p	0.105843	0.108673	0.08881	0.131433
mmu-miR-501-5p	0.197963	0.00746	0.205527	0.0113433
mmu-miR-503-3p	0.07154	0.0351533	0.0742533	0.0347867
mmu-miR-93-3p	0.13912	0.0588167	0.144363	0.05068
mmu-miR-10a-3p	0.164677	0.0886033	0.140577	0.112247
mmu-miR-28a-3p	0.126973	0.0825933	0.0991667	0.0999633
mmu-miR-467e-5p	0.05165	0.0828667	0.04759	0.0770433
mmu-miR-99a-3p	0.0947467	0.08787	0.103743	0.11752
mmu-miR-214-5p	0.02878	0.0703767	0.0351167	0.0654967
mmu-miR-204-5p	0.0312633	0.0403567	0.04155	0.02979
mmu-miR-1981-5p	0.09637	0.09205	0.0799467	0.114747
mmu-miR-193a-3p	0.171707	0.0689867	0.134057	0.0833033
mmu-miR-30e-3p	0.0749433	0.2153	0.0726467	0.220877
mmu-miR-467a-5p	0.00741	0.0457533	0.00565667	0.0624633
mmu-let-7f-5p	0.0738033	0.0963133	0.07163	0.0960867
mmu-miR-674-5p	0.0920467	0.0268533	0.0795767	0.0316567
mmu-miR-669l-5p	0.0214867	0.06255	0.00470333	0.0852567
mmu-miR-141-3p	0.122517	0.18152	0.09935	0.181933
mmu-miR-200a-5p	0.03757	0.0188267	0.0268967	0.0232367
mmu-miR-539-5p	0.142367	0.00931333	0.10929	0.0207267
mmu-miR-497a-5p	0.157447	0.00888333	0.120653	0.00767
mmu-miR-365-3p	0.115787	0.07052	0.12787	0.10969
mmu-miR-200b-3p	0.11901	0.13112	0.10422	0.138923
mmu-miR-542-5p	0.0764833	0.114817	0.0604067	0.114513
mmu-miR-672-3p	0.0991467	0.0693033	0.0722967	0.07668
mmu-miR-449c-5p	0.250757	0.143007	0.152837	0.17384
mmu-miR-96-5p	0.0486867	0.116187	0.0391933	0.138263
mmu-miR-125b-5p	0.0308467	0.155497	0.0272333	0.172017
mmu-miR-411-5p	0.0901933	0.122523	0.101373	0.125397
mmu-miR-125a-3p	0.165277	0.0395	0.143577	0.0281867
mmu-miR-106b-5p	0.141533	0.12312	0.118877	0.129217
mmu-miR-708-5p	0.178573	0.04438	0.157253	0.04577
mmu-miR-299a-5p	0.10051	0.0816567	0.101903	0.06329
mmu-miR-301b-3p	0.11267	0.0777433	0.113463	0.0619267
mmu-miR-99b-5p	0.157097	0.02984	0.139377	0.0335467
mmu-miR-324-5p	0.10161	0.140417	0.09361	0.14165
mmu-miR-380-5p	0.00722	0.01089	0.00453333	0.0118367
mmu-miR-381-3p	0.0651133	0.0364967	0.0420933	0.0390167
mmu-miR-362-5p	0.325757	0.0714067	0.335057	0.0854433
mmu-miR-345-5p	0.215147	0.0696833	0.225027	0.0967733
mmu-miR-221-3p	0.0520533	0.0192533	0.04356	0.02141
mmu-miR-15b-5p	0.0182267	0.07259	0.0168	0.0631667
mmu-miR-369-5p	0.05591	0.0323067	0.04557	0.0338167
mmu-miR-872-5p	0.0496333	0.182893	0.0454	0.170033
mmu-miR-195a-5p	0.130673	0.0233833	0.1263	0.0235433
mmu-miR-129-5p	0.205453	0.0590567	0.185673	0.0755233
mmu-miR-25-3p	0.0758667	0.10384	0.06352	0.11792
mmu-miR-128-3p	0.12063	0.0689933	0.108863	0.0558267
mmu-miR-203-3p	0.00566	0.108117	0.00517	0.149187
mmu-miR-1a-3p	0.02266	0.0418333	0.02676	0.0477533
mmu-miR-676-3p	0.0195167	0.0877933	0.0179867	0.0911267
mmu-miR-222-3p	0.1202	0.105943	0.0936233	0.1215
mmu-miR-337-5p	0.05607	0.188627	0.04565	0.16839
mmu-miR-335-5p	0.0277667	0.09123	0.02193	0.0939933
mmu-miR-361-3p	0.01157	0.01568	0.00655333	0.0126233
mmu-miR-485-5p	0.104037	0.226127	0.0780867	0.218437
mmu-miR-493-5p	0.12863	0.0431567	0.10609	0.0299467
mmu-miR-29a-3p	0.06775	0.131593	0.0557433	0.141513
mmu-miR-1843a-5p	0.04664	0.0258733	0.0273733	0.04921
mmu-miR-532-5p	0.187383	0.0403533	0.16894	0.05535
mmu-miR-218-5p	0.0278067	0.00756333	0.02417	0.00912
mmu-miR-379-5p	0.15035	0.0937133	0.143593	0.08789
mmu-miR-377-3p	0.12653	0.06656	0.09991	0.11026
mmu-miR-669c-5p	0.0474533	0.0137367	0.0409933	0.0201267
mmu-miR-145a-5p	0.111123	0.22278	0.105023	0.22286
mmu-miR-378b	0.172337	0.0490733	0.153837	0.0441633
mmu-miR-429-3p	0.213357	0.09952	0.208547	0.0867367
mmu-miR-181a-5p	0.0727167	0.177447	0.0466367	0.227947
mmu-miR-652-3p	0.101523	0.0984733	0.0901167	0.10359
mmu-miR-342-5p	0.231833	0.0978633	0.220547	0.09117
mmu-miR-375-3p	0.0887633	0.04566	0.0754633	0.0502167
mmu-miR-130a-5p	0.0122633	0.0504867	0.0102833	0.0459033
mmu-miR-219a-5p	0.0499067	0.133447	0.0429933	0.140193
mmu-miR-455-5p	0.0286033	0.0622133	0.0249867	0.0741733
mmu-miR-376a-3p	0.0450433	0.02242	0.0349667	0.0463
mmu-miR-140-3p	0.0161967	0.0759833	0.0125933	0.10348
mmu-miR-675-3p	0.0739633	0.0534733	0.05362	0.0625233
mmu-miR-674-3p	0.0804033	0.01096	0.0738333	0.0159733
mmu-miR-99a-5p	0.00479	0.02311	0.00389	0.0269867
mmu-miR-362-3p	0.01642	0.03557	0.0149633	0.0294567
mmu-miR-98-5p	0.1228	0.117797	0.109737	0.115063
mmu-miR-1839-5p	0.0211433	0.0535967	0.01852	0.05021
mmu-miR-345-3p	0.206183	0.105857	0.177423	0.11716
mmu-miR-551b-3p	0.0541367	0.0394267	0.0410667	0.0314367
mmu-miR-337-3p	0.100457	0.04471	0.08836	0.0470933
mmu-miR-32-5p	0.174187	0.0505767	0.116717	0.0523367
mmu-miR-675-5p	0.133937	0.0389567	0.09182	0.0617267
mmu-miR-350-3p	0.01702	0.0767567	0.0172933	0.0768367
mmu-miR-30d-3p	0.129953	0.0652733	0.09625	0.0635433

## Sheet: Skin
miRNA	WT_fraction_tailed	WT_fraction_trimmed	KO_fraction_tailed	KO_fraction_trimmed
mmu-miR-7a-5p	0.07477	0.0855333	0.09552	0.124267
mmu-miR-335-3p	0.04975	0.0267733	0.09809	0.0472533
mmu-miR-154-3p	0.04745	0.106487	0.0318033	0.187883
mmu-miR-485-3p	0.124447	0.0710667	0.183283	0.133687
mmu-miR-672-5p	0.0863133	0.250537	0.07195	0.284163
mmu-miR-409-3p	0.188757	0.0886567	0.18034	0.10013
mmu-miR-450b-5p	0.08153	0.0324667	0.0413233	0.0629967
mmu-miR-341-3p	0.127647	0.144457	0.13301	0.189597
mmu-miR-671-5p	0.32935	0.0809333	0.327923	0.0903933
mmu-miR-23a-5p	0.0830333	0.119053	0.0604567	0.0988833
mmu-miR-543-3p	0.0782533	0.13326	0.05219	0.207407
mmu-miR-483-5p	0.03963	0.16464	0.0337367	0.168123
mmu-miR-410-5p	0.338187	0.309537	0.278287	0.2239
mmu-miR-665-3p	0.0996467	0.122157	0.08563	0.144977
mmu-miR-322-5p	0.0788833	0.286937	0.20868	0.268767
mmu-miR-376b-3p	0.19852	0.0616567	0.172093	0.0836233
mmu-miR-296-3p	0.299947	0.21393	0.277017	0.216467
mmu-miR-320-3p	0.0955533	0.152413	0.0639533	0.153263
mmu-miR-425-3p	0.198077	0.03077	0.231783	0.0489867
mmu-miR-126a-5p	0.02923	0.162393	0.0205733	0.16582
mmu-miR-574-5p	0.27537	0.0733333	0.263367	0.0624367
mmu-miR-351-5p	0.15354	0.207373	0.11973	0.233537
mmu-miR-501-5p	0.27473	0.06571	0.213553	0.0612567
mmu-miR-370-3p	0.08736	0.180267	0.0733367	0.191223
mmu-miR-329-5p	0.13806	0.125207	0.10985	0.147993
mmu-miR-1247-5p	0.181783	0.16682	0.16477	0.22776
mmu-miR-615-3p	0.146017	0.0479767	0.120073	0.04509
mmu-miR-206-3p	0.0522067	0.0717733	0.0473433	0.07888
mmu-miR-342-5p	0.336063	0.0978967	0.336403	0.125257
mmu-miR-148a-3p	0.16549	0.0605567	0.150177	0.0711033
mmu-miR-708-3p	0.03971	0.02743	0.01004	0.0238033
mmu-miR-382-5p	0.111067	0.19514	0.0789733	0.209493
mmu-miR-770-3p	0.24419	0.198787	0.260507	0.187713
mmu-miR-374b-5p	0.0164567	0.0238067	0.00634667	0.0290467
mmu-miR-331-3p	0.09425	0.0341867	0.0596833	0.0640133
mmu-miR-127-3p	0.246773	0.09098	0.224737	0.0965567
mmu-miR-708-5p	0.15501	0.05576	0.13814	0.0729433
mmu-miR-485-5p	0.106223	0.12484	0.0984933	0.141693
mmu-miR-3081-3p	0.17822	0.14865	0.157273	0.131663
mmu-miR-30e-3p	0.07948	0.24629	0.0655233	0.28038
mmu-miR-25-3p	0.08696	0.153587	0.0718	0.17877
mmu-miR-18a-3p	0.131517	0.188897	0.0808867	0.26374
mmu-miR-300-5p	0.0582467	0.0411467	0.0200733	0.05282
mmu-miR-3535	0.0782333	0	0.04812	0
mmu-miR-26b-5p	0.120777	0.178437	0.121007	0.177137
mmu-miR-182-5p	0.108963	0.225603	0.10089	0.277043
mmu-miR-345-3p	0.186127	0.15243	0.165217	0.15886
mmu-miR-148b-3p	0.0757733	0.0546367	0.0604733	0.0562033
mmu-miR-196a-5p	0.0599033	0.0746067	0.04844	0.0769133
mmu-miR-125b-5p	0.07343	0.158967	0.0489333	0.16929
mmu-miR-30a-5p	0.08967	0.193397	0.0747533	0.25085
mmu-miR-3072-3p	0.08093	0.14701	0.07289	0.17425
mmu-miR-126a-3p	0.104917	0.14069	0.100263	0.137873
mmu-miR-9-5p	0.06073	0.197673	0.0362733	0.23634
mmu-miR-676-3p	0.02625	0.108883	0.01887	0.10537
mmu-miR-30a-3p	0.06919	0.0760633	0.06294	0.0984233
mmu-miR-328-3p	0.16716	0.10986	0.167373	0.112417
mmu-miR-26a-5p	0.145363	0.201287	0.140873	0.197057
mmu-miR-330-5p	0.247113	0.196883	0.267363	0.1995
mmu-miR-16-5p	0.0358167	0.121223	0.02544	0.140897
mmu-miR-381-3p	0.0320867	0.0486467	0.0278067	0.04535
mmu-miR-375-3p	0.124447	0.11184	0.09638	0.105373
mmu-miR-155-5p	0.250263	0.214023	0.230437	0.253403
mmu-miR-93-5p	0.142207	0.22825	0.108333	0.29429
mmu-miR-144-3p	0.104583	0.16424	0.0776133	0.122463
mmu-miR-145a-3p	0.137117	0.04437	0.138373	0.04878
mmu-miR-543-5p	0.108187	0.0326867	0.101943	0.0402467
mmu-miR-30e-5p	0.0879233	0.21244	0.07051	0.28682
mmu-miR-455-3p	0.0793167	0.06214	0.0598467	0.0663033
mmu-miR-152-3p	0.0735333	0.0630767	0.0639567	0.07537
mmu-miR-455-5p	0.0509867	0.113187	0.04337	0.14107
mmu-miR-33-5p	0.36708	0	0.27857	0
mmu-miR-30d-5p	0.11164	0.21834	0.0913433	0.269737
mmu-miR-666-5p	0.176	0.11162	0.153953	0.123943
mmu-miR-494-3p	0.0937633	0.12185	0.0535467	0.16965
mmu-miR-127-5p	0.16767	0.0715033	0.13296	0.0775533
mmu-miR-298-5p	0.23006	0.203663	0.214537	0.216493
mmu-miR-215-5p	0.0135167	0.02122	0.0317633	0.0293733
mmu-miR-539-5p	0.0856167	0.0489733	0.0774867	0.0569033
mmu-miR-106b-5p	0.105123	0.161283	0.0844467	0.167433
mmu-let-7i-5p	0.0402467	0.151037	0.0262	0.14858
mmu-miR-877-5p	0.130207	0.291577	0.0975567	0.328877
mmu-miR-100-5p	0.13357	0.03273	0.115923	0.0413067
mmu-miR-666-3p	0.26274	0.25921	0.253877	0.24436
mmu-miR-15b-5p	0.0642567	0.191627	0.0436433	0.224197
mmu-miR-376a-3p	0.176783	0.0442167	0.115273	0.0511167
mmu-miR-532-5p	0.138527	0.10702	0.1327	0.0957433
mmu-miR-423-5p	0.0707267	0.21741	0.0502633	0.215173
mmu-miR-493-5p	0.06758	0.0648633	0.0477733	0.0788933
mmu-miR-542-5p	0.0730167	0.158193	0.05424	0.14901
mmu-miR-134-5p	0.24074	0.05739	0.24538	0.0661733
mmu-miR-500-5p	0.197827	0.136147	0.120327	0.13268
mmu-miR-362-5p	0.38136	0.09502	0.313253	0.14602
mmu-miR-24-3p	0.0502433	0.232973	0.03704	0.270007
mmu-miR-340-5p	0.0637733	0.08628	0.0445733	0.100947
mmu-miR-139-5p	0.08459	0.150803	0.0842567	0.157357
mmu-miR-376c-3p	0.09739	0.0644067	0.0874033	0.0565733
mmu-miR-211-5p	0.129377	0.0955767	0.106363	0.13679
mmu-miR-338-3p	0.0352333	0.0637933	0.02041	0.0726233
mmu-miR-140-3p	0.155213	0.10331	0.13661	0.125487
mmu-miR-376a-5p	0.13916	0.138887	0.13428	0.155447
mmu-miR-223-3p	0.0941733	0.16808	0.05721	0.215407
mmu-miR-323-3p	0.0641267	0.0413667	0.0815133	0.0457833
mmu-miR-673-5p	0.0271067	0.148537	0.0253233	0.15633
mmu-miR-141-3p	0.14467	0.15595	0.1226	0.15626
mmu-miR-487b-3p	0.03967	0.131733	0.0259767	0.14891
mmu-miR-362-3p	0.147643	0.110297	0.144257	0.136173
mmu-miR-322-3p	0.179273	0.07182	0.160177	0.0778667
mmu-miR-365-3p	0.231067	0.13323	0.15186	0.180793
mmu-miR-21a-5p	0.0793967	0.127833	0.0562167	0.163837
mmu-let-7g-5p	0.09037	0.1472	0.08046	0.148627
mmu-miR-15a-5p	0.08735	0.0370933	0.0556233	0.0349867
mmu-miR-28a-3p	0.12604	0.141237	0.09307	0.14403
mmu-miR-495-3p	0.04079	0.109667	0.0322367	0.15791
mmu-miR-181c-5p	0.0748967	0.0831167	0.05896	0.0868267
mmu-miR-1983	0.193837	0.11667	0.16703	0.127273
mmu-miR-183-5p	0.13696	0.0484633	0.108623	0.06313
mmu-miR-380-3p	0.168837	0.0891733	0.123303	0.104447
mmu-miR-652-3p	0.105467	0.175303	0.0867633	0.204707
mmu-miR-335-5p	0.0626867	0.135987	0.0409533	0.191707
mmu-miR-146b-5p	0.0653467	0.10876	0.0726733	0.11216
mmu-miR-191-5p	0.07293	0.07615	0.0595567	0.0873033
mmu-miR-17-5p	0.214397	0.18176	0.17264	0.25477
mmu-miR-186-5p	0.15497	0.16871	0.110577	0.159863
mmu-miR-326-3p	0.225477	0.0921133	0.19231	0.09693
mmu-miR-128-3p	0.08023	0.0880067	0.0663133	0.08274
mmu-miR-497a-5p	0.173497	0.0648633	0.118517	0.0782167
mmu-miR-200b-3p	0.1166	0.174627	0.0984867	0.190523
mmu-let-7b-5p	0.0991233	0.179767	0.08005	0.181947
mmu-miR-451a	0.339403	0.20942	0.283123	0.20961
mmu-miR-140-5p	0.0504533	0.20725	0.02192	0.214173
mmu-miR-151-5p	0.106253	0.0802567	0.0790033	0.07836
mmu-miR-151-3p	0.157493	0.18664	0.16771	0.179893
mmu-miR-324-3p	0.127503	0.162467	0.115547	0.167123
mmu-miR-19b-3p	0.1149	0.0657933	0.06183	0.0809633
mmu-miR-203-5p	0.148933	0.250087	0.124603	0.25625
mmu-let-7d-5p	0.10894	0.197847	0.101137	0.22077
mmu-miR-3099-3p	0.0830067	0.253313	0.0643167	0.245083
mmu-miR-99a-5p	0.0217033	0.02324	0.01377	0.0283033
mmu-miR-200a-3p	0.09612	0.0792967	0.0794133	0.0776133
mmu-miR-411-5p	0.06117	0.129447	0.0565033	0.127337
mmu-miR-200c-3p	0.106623	0.0665833	0.08853	0.06851
mmu-miR-301a-3p	0.08498	0	0.0721433	0
mmu-miR-379-5p	0.140327	0.193643	0.135467	0.196157
mmu-miR-143-5p	0.334963	0.0301133	0.315973	0.0304233
mmu-miR-181d-5p	0.197817	0.150933	0.175167	0.170907
mmu-miR-674-5p	0.0998167	0.0960267	0.0677867	0.09649
mmu-miR-130b-3p	0.140357	0.116623	0.143673	0.0988133
mmu-miR-205-5p	0.0462367	0.163983	0.0326367	0.161793
mmu-miR-1291	0.48937	0.03408	0.40754	0.03092
mmu-miR-377-3p	0.0804933	0.0921167	0.03579	0.08955
mmu-miR-369-5p	0.0523933	0.05047	0.03631	0.05553
mmu-miR-429-3p	0.117787	0.114893	0.110197	0.127017
mmu-miR-199a-5p	0.0848233	0.06235	0.0689567	0.06758
mmu-miR-669c-5p	0.04512	0.0694033	0.0309133	0.08582
mmu-miR-503-5p	0.150073	0.168487	0.156083	0.226663
mmu-miR-378b	0.192433	0.0373867	0.18447	0.0428333
mmu-miR-18a-5p	0.11711	0.134797	0.0793333	0.136073
mmu-miR-1a-3p	0.05986	0.0781133	0.0390833	0.0819233
mmu-miR-423-3p	0.15338	0.184027	0.129183	0.21132
mmu-let-7i-3p	0.137633	0.15723	0.09796	0.15206
mmu-miR-361-5p	0.136917	0.2373	0.126587	0.253467
mmu-miR-19a-3p	0.20071	0.0676967	0.107573	0.07458
mmu-miR-185-5p	0.17624	0.119563	0.148787	0.132493
mmu-miR-339-5p	0.119163	0.02499	0.0698733	0.03895
mmu-miR-499-5p	0.0350633	0.0831167	0.0259167	0.0823333
mmu-miR-101a-3p	0.126367	0.04793	0.08509	0.04601
mmu-miR-20a-5p	0.20046	0.155823	0.169813	0.232983
mmu-miR-99b-3p	0.235037	0.198957	0.227403	0.2062
mmu-miR-299a-5p	0.13771	0.205263	0.0934933	0.213197
mmu-miR-380-5p	0.13533	0.17072	0.12439	0.17799
mmu-miR-431-5p	0.164587	0.0409067	0.16945	0.0492533
mmu-miR-1843a-5p	0.0460067	0.09097	0.0417133	0.0832167
mmu-miR-511-3p	0.2337	0.177433	0.190723	0.15511
mmu-miR-136-3p	0.0702167	0.0685967	0.0519133	0.05124
mmu-miR-28a-5p	0.136683	0.148957	0.11818	0.152957
mmu-miR-181b-5p	0.24964	0.21737	0.20996	0.25562
mmu-miR-673-3p	0.09405	0.0808033	0.08854	0.0805
mmu-miR-300-3p	0.214967	0.109527	0.210093	0.128217
mmu-miR-433-3p	0.21042	0.09341	0.209677	0.08761
mmu-miR-1198-5p	0.207147	0.139453	0.201277	0.146367
mmu-miR-92a-3p	0.239357	0.0455933	0.242353	0.0475733
mmu-miR-125a-3p	0.0910767	0.06166	0.0807167	0.09131
mmu-miR-540-3p	0.227743	0.111327	0.246917	0.12892
mmu-let-7d-3p	0.06632	0.176517	0.0455633	0.152063
mmu-miR-540-5p	0.328813	0.165993	0.227983	0.196687
mmu-miR-214-3p	0.312647	0.103227	0.294967	0.1086
mmu-miR-425-5p	0.0317867	0.12472	0.0189867	0.140367
mmu-miR-484	0.101567	0.0452367	0.0760367	0.03415
mmu-miR-337-3p	0.11227	0.0760633	0.07369	0.07263
mmu-miR-188-5p	0.186263	0.33019	0.14155	0.34592
mmu-miR-501-3p	0.08824	0.112807	0.0843867	0.168643
mmu-miR-434-3p	0.045	0.05435	0.0363533	0.0534633
mmu-miR-667-3p	0.0923867	0.197327	0.0882433	0.212633
mmu-miR-22-3p	0.07068	0.0987067	0.0561567	0.10211
mmu-miR-203-3p	0.09135	0.127363	0.0747267	0.152197
mmu-miR-668-3p	0.0685767	0.115143	0.0519233	0.114913
mmu-miR-410-3p	0.114567	0.05176	0.138803	0.0516733
mmu-miR-130a-3p	0.14663	0.122993	0.11711	0.0972
mmu-miR-194-5p	0.10162	0.0244233	0.08726	0.0148967
mmu-miR-675-5p	0.0819333	0.04105	0.0649533	0.108443
mmu-miR-181c-3p	0.0672567	0.0824467	0.06832	0.0942833
mmu-miR-181a-5p	0.0733233	0.194687	0.0555	0.24862
mmu-miR-154-5p	0.144113	0.0582667	0.117217	0.0652867
mmu-miR-369-3p	0.0708467	0.0982767	0.0565767	0.09226
mmu-miR-361-3p	0.03523	0.04459	0.00680333	0.0661067
mmu-miR-872-5p	0.0460067	0.15961	0.04163	0.20397
mmu-miR-503-3p	0.0700933	0.0610167	0.0578767	0.0665367
mmu-miR-337-5p	0.04951	0.229707	0.0329633	0.220163
mmu-miR-378a-5p	0.0815167	0.169897	0.0702767	0.178643
mmu-miR-125a-5p	0.04357	0.04675	0.02456	0.0484067
mmu-miR-351-3p	0.08537	0.0955333	0.0919033	0.10918
mmu-miR-218-5p	0.0541067	0.0341667	0.0400533	0.0415533
mmu-miR-542-3p	0.138997	0.0509333	0.12434	0.0420233
mmu-let-7f-5p	0.06062	0.14816	0.0513267	0.156823
mmu-miR-10b-5p	0.192407	0.10189	0.163633	0.127687
mmu-miR-214-5p	0.0532333	0.153803	0.0373633	0.15166
mmu-miR-17-3p	0.0801433	0.0881567	0.0675267	0.0905267
mmu-miR-219a-5p	0.12868	0.159333	0.07642	0.16474
mmu-miR-1981-5p	0.1182	0.14897	0.104507	0.219007
mmu-miR-27a-5p	0.0287867	0.02557	0.0259733	0.0655067
mmu-miR-101b-3p	0.16792	0.0738833	0.128327	0.0779233
mmu-miR-221-3p	0.171317	0.128973	0.151893	0.145867
mmu-miR-345-5p	0.182017	0.11633	0.159257	0.09739
mmu-miR-190a-5p	0.177083	0.09086	0.159633	0.10421
mmu-miR-329-3p	0.19083	0.06027	0.16178	0.0518633
mmu-miR-149-5p	0.192167	0.148807	0.16441	0.16421
mmu-miR-27b-5p	0.0958	0.0656933	0.06745	0.111813
mmu-miR-483-3p	0.0620467	0.08187	0.0537833	0.0798467
mmu-miR-138-5p	0.185677	0.263953	0.1859	0.285127
mmu-miR-744-5p	0.164957	0.10832	0.158513	0.164353
mmu-miR-324-5p	0.117577	0.2352	0.106083	0.232737
mmu-miR-379-3p	0.162323	0.109313	0.145613	0.221963
mmu-miR-130b-5p	0.0599233	0.25419	0.0368667	0.266597
mmu-miR-224-5p	0.0877467	0.09046	0.0531167	0.103117
mmu-miR-10a-5p	0.0744633	0.0866433	0.0594733	0.10423
mmu-miR-532-3p	0.0635933	0.0654533	0.0471067	0.0775833
mmu-miR-222-3p	0.123433	0.183133	0.0950167	0.185053
mmu-miR-493-3p	0.07517	0.17588	0.0872067	0.22481
mmu-miR-196b-5p	0.0515433	0.0797633	0.0451633	0.0858433
mmu-miR-142a-3p	0.0830033	0.0536267	0.0598933	0.06972
mmu-miR-143-3p	0.0848433	0.09358	0.0779133	0.10317
mmu-miR-29a-3p	0.0818233	0.0392033	0.0563333	0.04209
mmu-miR-93-3p	0.1347	0.0820867	0.13062	0.06937
mmu-miR-34a-5p	0.109957	0.0710233	0.0943033	0.0802333
mmu-miR-193a-5p	0.148323	0.21231	0.08755	0.25879
mmu-miR-29c-3p	0.1173	0.04308	0.0921233	0.0484267
mmu-miR-193b-3p	0.141713	0.136707	0.124313	0.166567
mmu-miR-136-5p	0.04131	0.04952	0.0318567	0.0418333
mmu-miR-148a-5p	0.0332833	0.214417	0.0402833	0.198013
mmu-let-7e-5p	0.0737867	0.182777	0.0540867	0.198013
mmu-miR-434-5p	0.01991	0.02743	0.01301	0.03573
mmu-miR-210-3p	0.27612	0.12669	0.249303	0.12986
mmu-miR-342-3p	0.0294333	0.04759	0.0142067	0.0661533
mmu-miR-30b-3p	0.0671667	0.117607	0.101747	0.131563
mmu-miR-31-5p	0.0632	0.1308	0.0496867	0.13263
mmu-miR-541-5p	0.244037	0.13186	0.173393	0.229553
mmu-miR-98-5p	0.06829	0.156597	0.05953	0.15838
mmu-miR-205-3p	0.0460333	0.199223	0.0310267	0.158543
mmu-miR-193a-3p	0.21029	0.14575	0.159647	0.171417
mmu-miR-500-3p	0.08936	0.10797	0.05112	0.13422
mmu-miR-350-5p	0.0952533	0.01214	0.07845	0.0342167
mmu-miR-106b-3p	0.11697	0.16678	0.0935733	0.16501
mmu-let-7b-3p	0.0934567	0.159417	0.0825133	0.137077
mmu-miR-133a-5p	0.0975233	0.0824967	0.05323	0.10841
mmu-miR-146a-5p	0.0886167	0.123157	0.07162	0.128167
mmu-miR-450a-5p	0.106643	0.02995	0.06715	0.0406933
mmu-miR-411-3p	0.16181	0.113887	0.133747	0.220623
mmu-miR-412-5p	0.0528367	0.0187567	0.0459833	0.0186367
mmu-miR-872-3p	0.294927	0.153527	0.260623	0.168837
mmu-miR-192-5p	0.117043	0.0879067	0.100533	0.0980067
mmu-miR-34c-5p	0.11021	0.176267	0.0654067	0.303463
mmu-miR-199b-5p	0.1467	0.0409467	0.105617	0.04358
mmu-miR-145a-5p	0.227953	0.266803	0.204457	0.269787
mmu-miR-296-5p	0.101217	0.0454333	0.101633	0.0389067
mmu-miR-1839-5p	0.0281833	0.131087	0.0207433	0.13436
mmu-miR-99b-5p	0.133537	0.04498	0.12802	0.05619

## Sheet: Stomach
miRNA	WT_fraction_tailed	WT_fraction_trimmed	KO_fraction_tailed	KO_fraction_trimmed
mmu-miR-485-3p	0.20859	0.0538733	0.31888	0.10597
mmu-miR-154-3p	0.0306333	0.0772367	0.03241	0.183673
mmu-miR-335-3p	0.0488167	0.0388733	0.125347	0.0578767
mmu-miR-543-3p	0.0677367	0.10277	0.06802	0.1622
mmu-miR-206-3p	0.04868	0.0592233	0.0570133	0.06523
mmu-miR-450b-5p	0.08284	0.0151633	0.0413033	0.05668
mmu-miR-7a-5p	0.0569333	0.0802767	0.1197	0.246627
mmu-miR-665-3p	0.0983467	0.0606067	0.111413	0.0637267
mmu-miR-376b-3p	0.0373067	0.03115	0.0535033	0.0649867
mmu-miR-495-3p	0.04236	0.0963867	0.0297167	0.183897
mmu-miR-322-5p	0.06633	0.349797	0.26274	0.250113
mmu-miR-503-5p	0.12816	0.178677	0.152673	0.225713
mmu-miR-409-3p	0.0927967	0.08934	0.101837	0.0934967
mmu-miR-411-3p	0.01627	0.0289533	0.0143367	0.0771233
mmu-miR-341-3p	0.14405	0.09026	0.197003	0.143843
mmu-miR-673-5p	0.0537167	0.194393	0.05591	0.172043
mmu-miR-379-3p	0.0113333	0.0417333	0.0132967	0.0805367
mmu-miR-380-3p	0.224443	0.0466767	0.184177	0.0875167
mmu-miR-410-3p	0.12446	0.02762	0.208807	0.0403667
mmu-miR-99a-3p	0.102523	0.152733	0.107403	0.14563
mmu-miR-672-5p	0.0563633	0.200097	0.06489	0.23343
mmu-miR-150-5p	0.01194	0.135337	0.00742333	0.15658
mmu-miR-466i-3p	0.180643	0.02299	0.20352	0.0345033
mmu-miR-92a-3p	0.263463	0.03936	0.312443	0.04418
mmu-miR-297c-5p	0.1163	0.0393667	0.15914	0.0899167
mmu-miR-20a-5p	0.173743	0.161663	0.150487	0.22295
mmu-miR-204-5p	0.03843	0.0563767	0.0414933	0.05871
mmu-miR-758-3p	0.146027	0.0343167	0.138313	0.0698167
mmu-miR-7b-5p	0.04816	0.0872933	0.0514033	0.09657
mmu-miR-22-3p	0.0525833	0.0331633	0.0600367	0.0366433
mmu-miR-210-3p	0.224403	0.100583	0.237187	0.101033
mmu-miR-369-3p	0.07408	0.0694433	0.0732133	0.07383
mmu-miR-212-3p	0.132583	0.0833333	0.09308	0.0850167
mmu-miR-223-3p	0.1477	0.149223	0.14321	0.132943
mmu-miR-142a-3p	0.0365267	0.0593833	0.0426067	0.0624333
mmu-miR-431-5p	0.0763333	0.0478933	0.0811133	0.0504767
mmu-miR-376a-3p	0.08002	0.0324967	0.08511	0.04301
mmu-miR-99b-3p	0.27227	0.14399	0.283043	0.162563
mmu-miR-181b-5p	0.259913	0.210103	0.23097	0.24034
mmu-miR-93-5p	0.11956	0.21479	0.0933733	0.2839
mmu-miR-351-3p	0.101193	0.0959333	0.11047	0.0729033
mmu-miR-6944-3p	0.09137	0.173127	0.0933633	0.192007
mmu-miR-675-5p	0.0844133	0.06016	0.0796833	0.0774033
mmu-miR-666-3p	0.25269	0.158763	0.26582	0.151377
mmu-miR-135a-5p	0.0253467	0.05287	0.0199833	0.06368
mmu-miR-451a	0.0199033	0.139823	0.01366	0.168173
mmu-miR-126a-5p	0.0142233	0.161647	0.0119	0.166777
mmu-miR-27a-5p	0.0171767	0.12827	0.01019	0.18441
mmu-miR-187-3p	0.19904	0.117763	0.218157	0.128447
mmu-miR-146a-5p	0.0991667	0.0788367	0.08637	0.0881133
mmu-miR-124-3p	0.11937	0.131737	0.113883	0.13847
mmu-miR-431-3p	0.221807	0.0833433	0.231657	0.0641467
mmu-miR-323-3p	0.06926	0.0286267	0.0791533	0.0504433
mmu-miR-300-3p	0.0613567	0.0845267	0.06059	0.08147
mmu-miR-138-5p	0.14941	0.181447	0.135743	0.219943
mmu-miR-127-5p	0.175743	0.0744767	0.183907	0.0774833
mmu-miR-101b-3p	0.118833	0.05107	0.117877	0.0594267
mmu-miR-19b-3p	0.0209167	0.0763933	0.02873	0.0857767
mmu-miR-92b-3p	0.216567	0.230647	0.218383	0.267133
mmu-miR-421-3p	0.183797	0.212353	0.182033	0.210577
mmu-miR-10a-5p	0.222447	0.0494367	0.19795	0.0530233
mmu-miR-205-3p	0.0226033	0.140227	0.02267	0.11234
mmu-miR-17-5p	0.180837	0.164197	0.1631	0.23167
mmu-miR-144-3p	0.0675733	0.0154067	0.123457	0.0189033
mmu-miR-224-5p	0.06842	0.06377	0.0504533	0.08223
mmu-miR-409-5p	0.06965	0.160653	0.0666	0.15224
mmu-miR-3099-3p	0.0664167	0.266663	0.0541133	0.262667
mmu-miR-125a-5p	0.01625	0.0335267	0.0146733	0.03791
mmu-miR-10b-5p	0.07548	0.0438367	0.0627033	0.04477
mmu-miR-142a-5p	0.0529833	0.113677	0.0654167	0.116447
mmu-miR-296-5p	0.121823	0.0329967	0.1305	0.03049
mmu-miR-433-3p	0.236873	0.0794333	0.246087	0.08075
mmu-miR-668-3p	0.0473233	0.227333	0.0345267	0.256943
mmu-miR-134-5p	0.13087	0.06989	0.13829	0.07722
mmu-miR-744-3p	0.0643133	0.10325	0.0488433	0.133133
mmu-miR-20a-3p	0.02495	0.200317	0.0318267	0.26508
mmu-miR-181a-5p	0.0672867	0.194477	0.0544533	0.258793
mmu-miR-194-5p	0.100513	0.09937	0.10134	0.113303
mmu-miR-125b-5p	0.03797	0.162343	0.0331367	0.165293
mmu-miR-192-3p	0.0478867	0.116677	0.03657	0.0825733
mmu-miR-322-3p	0.14181	0.06252	0.138063	0.0791833
mmu-let-7b-3p	0.08145	0.274773	0.0826533	0.2573
mmu-miR-340-5p	0.0554233	0.0763167	0.06054	0.0763667
mmu-miR-140-5p	0.01529	0.189127	0.0158833	0.179653
mmu-miR-155-5p	0.14985	0.215893	0.102003	0.29962
mmu-miR-1839-5p	0.0276833	0.104227	0.02209	0.0980567
mmu-miR-31-3p	0.0612833	0.0712733	0.05932	0.0850967
mmu-miR-652-5p	0.0579033	0.12734	0.0549667	0.1943
mmu-miR-5100	0.00951	0.0431933	0.00349	0.0369533
mmu-miR-96-5p	0.0267033	0.0875967	0.0318067	0.09229
mmu-miR-425-5p	0.0229533	0.0645267	0.0173433	0.0811733
mmu-miR-1247-5p	0.171113	0.11237	0.168537	0.170627
mmu-miR-467a-5p	0.00388	0.0288333	0.00465667	0.05003
mmu-miR-106b-5p	0.10354	0.129313	0.106	0.124243
mmu-miR-144-5p	0.08849	0.0563067	0.0585933	0.0673633
mmu-miR-540-3p	0.355487	0.284083	0.36961	0.278303
mmu-miR-190a-5p	0.15504	0.117977	0.13272	0.10125
mmu-miR-181c-3p	0.08504	0.0922867	0.107603	0.0853667
mmu-miR-467d-5p	0.00656667	0.0328	0.0151167	0.0739433
mmu-miR-301a-5p	0.0310233	0.08531	0.01851	0.103557
mmu-miR-222-3p	0.102663	0.167467	0.08458	0.158787
mmu-miR-146b-5p	0.07634	0.161947	0.0543633	0.172317
mmu-miR-126a-3p	0.102957	0.159987	0.09811	0.163463
mmu-miR-362-5p	0.167643	0.07431	0.15416	0.09412
mmu-miR-101a-3p	0.06833	0.0265	0.0566467	0.0278733
mmu-miR-483-5p	0.0402733	0.167277	0.0339567	0.175267
mmu-miR-700-5p	0.158373	0.125073	0.159053	0.154757
mmu-miR-10a-3p	0.15226	0.11366	0.151083	0.1286
mmu-miR-130a-5p	0.0115767	0.14401	0.0220433	0.212733
mmu-let-7i-3p	0.0813433	0.155783	0.0825267	0.14622
mmu-miR-338-3p	0.0166533	0.0646267	0.0135167	0.0783033
mmu-miR-145a-5p	0.171493	0.19321	0.195947	0.22203
mmu-miR-132-3p	0.0480367	0.0810267	0.0477467	0.08284
mmu-miR-129-5p	0.135383	0.10695	0.183167	0.109937
mmu-miR-501-3p	0.088	0.102313	0.08096	0.107223
mmu-miR-181d-5p	0.19951	0.12704	0.204677	0.151823
mmu-miR-106b-3p	0.130143	0.161353	0.122533	0.15848
mmu-miR-598-3p	0.198267	0.08795	0.20462	0.107607
mmu-miR-320-3p	0.0717567	0.101773	0.0618767	0.108617
mmu-miR-329-5p	0.171377	0.154493	0.153173	0.170757
mmu-miR-221-3p	0.17866	0.0841767	0.174733	0.07753
mmu-miR-1843a-5p	0.0337533	0.0760367	0.0335033	0.0722933
mmu-miR-23a-5p	0.07806	0.07228	0.06362	0.04941
mmu-miR-490-5p	0.14897	0.0787867	0.184627	0.0749567
mmu-miR-700-3p	0.194397	0.0601067	0.20777	0.06983
mmu-miR-675-3p	0.0494267	0.0840867	0.0485833	0.0954
mmu-miR-152-5p	0.02336	0.0509067	0.02946	0.06133
mmu-miR-3102-3p	0.0722867	0.116397	0.0381267	0.13058
mmu-miR-31-5p	0.0529967	0.139063	0.0566133	0.12439
mmu-miR-182-5p	0.106193	0.31037	0.0939667	0.333117
mmu-miR-350-3p	0.0221167	0.135743	0.0247033	0.136523
mmu-miR-345-3p	0.180733	0.13396	0.216363	0.124877
mmu-miR-149-5p	0.213087	0.182113	0.191843	0.221333
mmu-miR-191-5p	0.0424633	0.069	0.0386433	0.0674233
mmu-miR-376a-5p	0.130217	0.14466	0.127823	0.181453
mmu-miR-34b-5p	0.102917	0.07671	0.1074	0.06231
mmu-miR-136-5p	0.0391133	0.0268433	0.0440633	0.0413467
mmu-miR-299a-5p	0.0809867	0.113527	0.07512	0.11086
mmu-miR-98-5p	0.0827333	0.1481	0.0754533	0.162503
mmu-miR-345-5p	0.194957	0.09211	0.184307	0.0876867
mmu-miR-34a-5p	0.116467	0.06088	0.122753	0.05941
mmu-miR-370-3p	0.132447	0.163407	0.125303	0.15838
mmu-miR-143-5p	0.0500533	0.05316	0.0624067	0.0541633
mmu-miR-483-3p	0.141537	0.0866867	0.124913	0.08483
mmu-miR-34c-5p	0.04867	0.16954	0.0544867	0.216413
mmu-miR-28c	0.16629	0.0617033	0.13133	0.0930867
mmu-miR-532-3p	0.0360933	0.0564767	0.02994	0.0612867
mmu-miR-200a-5p	0.13565	0.0772267	0.117117	0.08115
mmu-miR-487b-3p	0.0251567	0.133247	0.0201433	0.141573
mmu-miR-1193-3p	0.02131	0.13713	0.0214267	0.156287
mmu-miR-449a-5p	0.148367	0.112537	0.15823	0.14833
mmu-miR-8114	0.04129	0.320393	0.0420767	0.2977
mmu-miR-151-5p	0.141133	0.05033	0.132733	0.0555367
mmu-miR-19a-3p	0.04917	0.07276	0.0584267	0.0885167
mmu-miR-669f-5p	0.09091	0.0544367	0.0614333	0.07787
mmu-miR-185-5p	0.16318	0.09787	0.15202	0.10952
mmu-miR-26b-3p	0.162013	0.0451067	0.167127	0.0263767
mmu-miR-101c	0.11768	0.0113733	0.077	0.0239333
mmu-miR-301b-3p	0.09063	0.193847	0.07934	0.24278
mmu-miR-667-3p	0.0886767	0.0640167	0.08101	0.0651633
mmu-miR-532-5p	0.15127	0.0725	0.14543	0.08903
mmu-miR-669c-5p	0.0332867	0.0604533	0.0256733	0.0667133
mmu-miR-30e-3p	0.0582367	0.0308433	0.0566433	0.0330767
mmu-miR-380-5p	0.00447333	0.0241067	0.00738333	0.0298867
mmu-miR-330-3p	0.0680133	0.223913	0.0515667	0.220177
mmu-miR-744-5p	0.04673	0.0894933	0.0473	0.0918967
mmu-miR-205-5p	0.0299767	0.17754	0.0278433	0.169207
mmu-miR-379-5p	0.157287	0.155723	0.163887	0.179553
mmu-miR-877-5p	0.163023	0.2587	0.110883	0.278593
mmu-let-7g-5p	0.08645	0.134693	0.0849033	0.158027
mmu-miR-378a-5p	0.0923	0.12871	0.1039	0.130613
mmu-miR-335-5p	0.0343333	0.0187733	0.03036	0.08112
mmu-miR-365-3p	0.129983	0.08661	0.133657	0.0924533
mmu-miR-218-5p	0.0277467	0.0252867	0.02608	0.0273533
mmu-miR-384-5p	0.0434667	0.09834	0.04359	0.13731
mmu-miR-494-3p	0.0731133	0.125103	0.0678633	0.153363
mmu-miR-93-3p	0.117023	0.0746133	0.136863	0.07329
mmu-miR-484	0.114873	0.15902	0.118693	0.15433
mmu-miR-361-5p	0.14822	0.16912	0.152243	0.178353
mmu-miR-1843b-5p	0.04862	0.0139067	0.07647	0.01939
mmu-let-7d-5p	0.122877	0.181903	0.118593	0.175473
mmu-miR-29c-3p	0.0848867	0.0135567	0.0781967	0.01328
mmu-miR-188-5p	0.18115	0.22287	0.208567	0.25684
mmu-miR-377-3p	0.07953	0.0480933	0.07242	0.0670633
mmu-miR-1981-5p	0.10812	0.13822	0.0919767	0.168623
mmu-miR-490-3p	0.161943	0.04155	0.14582	0.0464133
mmu-miR-193a-5p	0.06481	0.13823	0.06778	0.131083
mmu-miR-130a-3p	0.13463	0.0453233	0.125107	0.0543333
mmu-miR-148a-3p	0.174043	0.0458767	0.17054	0.0451067
mmu-miR-25-3p	0.07158	0.145073	0.0625533	0.167247
mmu-miR-203-3p	0.05441	0.10464	0.0512833	0.102283
mmu-miR-22-5p	0.0828333	0.0735967	0.07943	0.05992
mmu-miR-28a-5p	0.135883	0.08773	0.128703	0.107163
mmu-miR-539-3p	0.0811067	0.110017	0.08406	0.08696
mmu-miR-541-5p	0.162767	0.14223	0.117323	0.183663
mmu-miR-434-5p	0.0167067	0.03623	0.01294	0.0429
mmu-miR-362-3p	0.0184633	0.06674	0.01781	0.05867
mmu-miR-669l-5p	0.01223	0.09324	0.01967	0.11748
mmu-miR-214-5p	0.0421467	0.146083	0.04827	0.16414
mmu-miR-192-5p	0.141563	0.06612	0.133227	0.0676067
mmu-miR-466c-5p	0.0506633	0.15631	0.0466667	0.211953
mmu-miR-324-3p	0.129943	0.152307	0.11986	0.174013
mmu-miR-337-5p	0.0484033	0.0793633	0.04088	0.0926567
mmu-miR-32-5p	0.121767	0.0383667	0.146093	0.0523067
mmu-miR-181c-5p	0.0629033	0.153413	0.0617767	0.167997
mmu-miR-382-5p	0.10389	0.170703	0.103447	0.1767
mmu-miR-542-3p	0.129	0.0288467	0.10575	0.0324
mmu-miR-148a-5p	0.0279033	0.22363	0.0307	0.141987
mmu-miR-503-3p	0.0660833	0.0618467	0.0615767	0.0724133
mmu-miR-141-3p	0.123157	0.0642233	0.12833	0.0815267
mmu-miR-1249-3p	0.0840433	0.124167	0.0840233	0.12657
mmu-miR-153-3p	0.0319833	0.03683	0.0287633	0.0393267
mmu-miR-872-3p	0.315733	0.112667	0.324293	0.133087
mmu-let-7f-5p	0.0584267	0.118883	0.0526767	0.1333
mmu-miR-15a-5p	0.04646	0.0133433	0.0608767	0.0173933
mmu-miR-130b-3p	0.171377	0.0588633	0.161567	0.0774433
mmu-miR-342-5p	0.327497	0.11401	0.258513	0.136567
mmu-miR-671-3p	0.180307	0.110987	0.177453	0.124573
mmu-miR-676-3p	0.02302	0.0942733	0.0208633	0.10502
mmu-miR-455-3p	0.04295	0.10769	0.0387267	0.114523
mmu-miR-122-5p	0.0263667	0.0479667	0.02241	0.0906333
mmu-miR-574-3p	0.150067	0.0888367	0.156233	0.106083
mmu-miR-544-3p	0.0344133	0.0327233	0.0387667	0.0497333
mmu-miR-1a-3p	0.03081	0.04923	0.02639	0.06102
mmu-miR-219a-5p	0.05723	0.157403	0.0577867	0.177907
mmu-miR-26b-5p	0.147197	0.140937	0.143817	0.148473
mmu-miR-540-5p	0.12826	0.0567167	0.121387	0.0471533
mmu-miR-329-3p	0.16324	0.180027	0.16716	0.177063
mmu-miR-412-5p	0.0168	0.0224933	0.0145367	0.0166767
mmu-miR-30d-3p	0.11244	0.15351	0.101203	0.16033
mmu-miR-21a-3p	0.07318	0.141737	0.14992	0.164707
mmu-miR-339-5p	0.07441	0.0275567	0.0908067	0.02707
mmu-let-7e-3p	0.0967833	0.31477	0.117427	0.33262
mmu-miR-361-3p	0.00986667	0.0339433	0.0138533	0.05175
mmu-miR-214-3p	0.0919133	0.0631233	0.0776233	0.0785633
mmu-miR-708-5p	0.13934	0.103443	0.14615	0.0927133
mmu-miR-210-5p	0.0478533	0.114967	0.0130267	0.118827
mmu-let-7e-5p	0.0565833	0.19998	0.0523533	0.216607
mmu-miR-30a-5p	0.0827667	0.22092	0.0728167	0.271747
mmu-miR-100-5p	0.148537	0.0137267	0.137797	0.0164133
mmu-miR-215-5p	0.01553	0.0361767	0.0155067	0.03537
mmu-miR-183-5p	0.0971233	0.0665467	0.08579	0.0618867
mmu-miR-344-3p	0.0795133	0.119367	0.0674867	0.107567
mmu-miR-296-3p	0.33672	0.241073	0.343033	0.226113
mmu-miR-1839-3p	0.07616	0.04196	0.0692467	0.0429033
mmu-miR-17-3p	0.0576233	0.111173	0.0520533	0.0865033
mmu-miR-351-5p	0.14442	0.241727	0.109903	0.259293
mmu-miR-24-3p	0.0350933	0.211577	0.0334233	0.21625
mmu-miR-467e-5p	0.05075	0.08758	0.04953	0.110333
mmu-miR-200c-3p	0.09501	0.0528633	0.0926333	0.0648467
mmu-miR-33-5p	0.11477	0.203437	0.154457	0.29436
mmu-miR-3102-3p.2-3p	0.0858867	0.10998	0.07756	0.11929
mmu-miR-574-5p	0.269457	0.0637467	0.241277	0.0597433
mmu-miR-500-3p	0.0404667	0.04786	0.03134	0.0621733
mmu-miR-33-3p	0.105323	0.12045	0.0817533	0.166017
mmu-miR-425-3p	0.299197	0.0233233	0.27025	0.0507167
mmu-miR-200a-3p	0.0899333	0.17162	0.08861	0.203753
mmu-miR-467c-5p	0.00644667	0.01545	0.01394	0.0272967
mmu-miR-215-3p	0.133003	0.0435233	0.135587	0.0631167
mmu-miR-9-5p	0.0364567	0.0588333	0.03201	0.04566
mmu-miR-340-3p	0.0558867	0.115493	0.05028	0.14557
mmu-miR-674-5p	0.0950033	0.0543733	0.0812467	0.0619133
mmu-miR-136-3p	0.0580467	0.0417033	0.05427	0.05325
mmu-miR-374b-5p	0.00620333	0.03462	0.00505667	0.0345933
mmu-miR-26a-5p	0.189107	0.161197	0.187877	0.173003
mmu-miR-339-3p	0.272027	0.0581267	0.188543	0.10214
mmu-miR-151-3p	0.19608	0.165287	0.198347	0.162897
mmu-miR-383-5p	0.04235	0.165597	0.04694	0.16811
mmu-miR-652-3p	0.08975	0.169793	0.08427	0.185237
mmu-miR-369-5p	0.0441067	0.0521133	0.0395633	0.0641733
mmu-miR-493-5p	0.08756	0.05625	0.0967233	0.0705167
mmu-miR-375-3p	0.0860367	0.08269	0.0817067	0.0851533
mmu-miR-674-3p	0.101613	0.0427167	0.0795	0.0737933
mmu-miR-15b-5p	0.0191767	0.0679633	0.0183	0.0873133
mmu-miR-330-5p	0.171357	0.17148	0.187023	0.171523
mmu-miR-429-3p	0.123647	0.126347	0.132427	0.121237
mmu-miR-434-3p	0.03341	0.04793	0.0315833	0.0532767
mmu-miR-154-5p	0.136137	0.0593833	0.13087	0.06697
mmu-miR-9-3p	0.0829133	0.05637	0.0917167	0.03996
mmu-miR-676-5p	0.03005	0.125127	0.03823	0.15101
mmu-miR-582-3p	0.0387333	0.0802633	0.0396033	0.0836433
mmu-miR-1983	0.0341967	0.119693	0.03794	0.117827
mmu-miR-99a-5p	0.00667667	0.0195167	0.00526667	0.0221267
mmu-miR-328-3p	0.0458533	0.08101	0.04217	0.101187
mmu-miR-337-3p	0.11358	0.0567167	0.113247	0.0583967
mmu-miR-1197-3p	0.0899	0.0552133	0.0901567	0.0610733
mmu-miR-30e-5p	0.0764833	0.21254	0.06251	0.272487
mmu-miR-543-5p	0.11047	0.0762633	0.11596	0.0498067
mmu-miR-423-5p	0.04465	0.167447	0.0399733	0.17405
mmu-miR-28a-3p	0.0963167	0.11921	0.08902	0.14687
mmu-miR-99b-5p	0.0118767	0.0298667	0.00938	0.0336167
mmu-let-7d-3p	0.0322467	0.0249367	0.0329533	0.0354667
mmu-miR-16-5p	0.0217867	0.0994967	0.0212567	0.10628
mmu-miR-582-5p	0.0137933	0.141023	0.0129533	0.176703
mmu-miR-542-5p	0.0755533	0.126927	0.0642833	0.134267
mmu-miR-381-3p	0.05292	0.04121	0.0604533	0.0494033
mmu-miR-505-3p	0.137493	0.0561733	0.103457	0.0510533
mmu-miR-671-5p	0.315987	0.0961433	0.286213	0.103703
mmu-miR-666-5p	0.205207	0.158	0.203323	0.165337
mmu-miR-127-3p	0.226857	0.0847733	0.197963	0.09461
mmu-miR-21a-5p	0.0454233	0.101933	0.03907	0.119553
mmu-miR-1198-5p	0.237893	0.126853	0.220853	0.130357
mmu-miR-300-5p	0.0286333	0.0697633	0.02186	0.06279
mmu-miR-301a-3p	0.0967267	0	0.07539	0
mmu-miR-669o-5p	0.14597	0.187063	0.128583	0.199767
mmu-miR-455-5p	0.0298633	0.08745	0.02717	0.10027
mmu-miR-497a-5p	0.0187633	0.03997	0.0202067	0.0396733
mmu-miR-539-5p	0.105487	0.0557267	0.0927867	0.05919
mmu-let-7i-5p	0.0279267	0.1019	0.0250933	0.10017
mmu-miR-496a-3p	0.0359	0.16475	0.0209367	0.178787
mmu-miR-669b-5p	0.0415433	0.0304667	0.03859	0.0372033
mmu-miR-30a-3p	0.0638267	0.02638	0.0584533	0.0288
mmu-let-7b-5p	0.126547	0.13423	0.113663	0.141693
mmu-miR-141-5p	0.217663	0.162323	0.185557	0.161257
mmu-miR-152-3p	0.0717067	0.0529233	0.0674567	0.04958
mmu-miR-148b-3p	0.0916033	0.04533	0.0868533	0.0489967
mmu-miR-27b-5p	0.107577	0.06365	0.0965067	0.09089
mmu-miR-145a-3p	0.138117	0.04689	0.147973	0.0540133
mmu-miR-199a-5p	0.07534	0.0635267	0.0613167	0.0726567
mmu-miR-193a-3p	0.11922	0.09431	0.15216	0.126013
mmu-miR-466g	0.145157	0.05293	0.103687	0.0498233
mmu-miR-423-3p	0.17903	0.13292	0.183747	0.147193
mmu-miR-18a-5p	0.0669833	0.11132	0.0600633	0.118927
mmu-miR-342-3p	0.0192	0.0400667	0.0138967	0.05767
mmu-miR-186-5p	0.18471	0.121383	0.146123	0.135293
mmu-miR-130b-5p	0.0377	0.258257	0.0322367	0.258747
mmu-miR-200b-3p	0.0905667	0.12248	0.0827467	0.139313
mmu-miR-147-3p	0.06161	0.14375	0.0538	0.148637
mmu-miR-708-3p	0.01092	0.255187	0.01021	0.276237
mmu-miR-615-3p	0.116757	0.0618833	0.111123	0.0779267
mmu-miR-376c-3p	0.0887933	0.04885	0.0814	0.0604367
mmu-miR-30b-3p	0.11141	0.133163	0.07745	0.15036
mmu-miR-326-3p	0.262237	0.0619033	0.320483	0.07015
mmu-miR-15b-3p	0.0330933	0.0647133	0.0417933	0.09171
mmu-miR-298-5p	0.244153	0.172207	0.24108	0.17465
mmu-miR-450a-5p	0.04267	0.20316	0.03261	0.24043
mmu-miR-501-5p	0.311937	0.04626	0.310177	0.0402767
mmu-miR-203-5p	0.0662833	0.145953	0.06894	0.157687
mmu-miR-139-5p	0.09599	0.138587	0.08225	0.15801
mmu-miR-872-5p	0.04531	0.0430467	0.0460433	0.0376267
mmu-miR-18a-3p	0.12702	0.225713	0.09791	0.22758
mmu-miR-29a-3p	0.06189	0.0228233	0.05447	0.0213667
mmu-miR-297a-5p	0.0647333	0.148497	0.0645533	0.14386
mmu-miR-324-5p	0.113323	0.192707	0.113077	0.187677
mmu-miR-669e-5p	0.0734533	0.106293	0.0762067	0.124193
mmu-miR-200b-5p	0.0826867	0.0928367	0.07662	0.116957
mmu-miR-135b-5p	0.0193333	0.08417	0.0156133	0.07655
mmu-miR-195a-5p	0.163027	0.0688733	0.150753	0.0715167
mmu-miR-500-5p	0.199083	0.0790433	0.17052	0.110963
mmu-miR-485-5p	0.1265	0.10091	0.0834867	0.120693
mmu-miR-3068-5p	0.217483	0.184527	0.178983	0.223857
mmu-miR-433-5p	0.05296	0.06215	0.05877	0.07302
mmu-miR-30d-5p	0.102677	0.12843	0.0871633	0.154163
mmu-miR-137-3p	0.0657133	0.122497	0.0557833	0.121297
mmu-miR-378b	0.103503	0.184613	0.112993	0.183497
mmu-miR-331-3p	0.0539667	0.0265933	0.0433667	0.0545
mmu-miR-143-3p	0.0685867	0.0870267	0.0678433	0.0781833
mmu-miR-15a-3p	0.0442933	0.135487	0.05581	0.1297
mmu-miR-128-3p	0.09913	0.0722	0.0981433	0.0789167
mmu-miR-669d-5p	0.124423	0.124173	0.12139	0.139627
mmu-miR-140-3p	0.160983	0.0883667	0.148063	0.11912
mmu-miR-350-5p	0.0706033	0.0419	0.12093	0.0119867
mmu-miR-384-3p	0.0226067	0.117563	0.0212067	0.17034
mmu-miR-199b-5p	0.0980567	0.0480667	0.0954	0.0515467
mmu-miR-193b-3p	0.166507	0.0960733	0.158423	0.12099
mmu-miR-125a-3p	0.15592	0.0503833	0.147083	0.07005
mmu-miR-511-3p	0.05842	0.04561	0.0647533	0.0215467
mmu-miR-411-5p	0.0686533	0.10305	0.0799733	0.1142
mmu-miR-877-3p	0.191743	0.24984	0.19079	0.24937
mmu-miR-6540-5p	0.0565867	0.0366233	0.04243	0.05677
mmu-miR-29b-3p	0.101313	0.02258	0.1713	0.0423833
mmu-miR-148b-5p	0.08488	0.10605	0.06498	0.09003
mmu-miR-98-3p	0.0363467	0.171887	0.0256033	0.182413
